# Supplementary material for: Mechanical and Hydric Stress Effects on Maize Root System Development at Different Soil Compaction Levels
Source: Front Plant Sci. 2019 Oct 29;10:1358. doi: 10.3389/fpls.2019.01358 (PMC6833975; doi:10.3389/fpls.2019.01358)
Supplement: Supplementary file 2 [file DataSheet_1.zip]

Archive with 108 entries (107 files):
- Code_RootBox_MaizePaper_MoacirTuzzindeMoraes_Frontiers/applyRules.m
- Code_RootBox_MaizePaper_MoacirTuzzindeMoraes_Frontiers/bc_freedrainage_M.m
- Code_RootBox_MaizePaper_MoacirTuzzindeMoraes_Frontiers/bc_precevap_M.m
- Code_RootBox_MaizePaper_MoacirTuzzindeMoraes_Frontiers/completeParameters.m
- Code_RootBox_MaizePaper_MoacirTuzzindeMoraes_Frontiers/contourcbar.m
- Code_RootBox_MaizePaper_MoacirTuzzindeMoraes_Frontiers/createDicotRS.m
- Code_RootBox_MaizePaper_MoacirTuzzindeMoraes_Frontiers/createfigurebarline.m
- Code_RootBox_MaizePaper_MoacirTuzzindeMoraes_Frontiers/createfigurefrequency.m
- Code_RootBox_MaizePaper_MoacirTuzzindeMoraes_Frontiers/createfigureHvsK.m
- Code_RootBox_MaizePaper_MoacirTuzzindeMoraes_Frontiers/createfigureK.m
- Code_RootBox_MaizePaper_MoacirTuzzindeMoraes_Frontiers/createfigureKvsH.m
- Code_RootBox_MaizePaper_MoacirTuzzindeMoraes_Frontiers/createfigureRLD.m
- Code_RootBox_MaizePaper_MoacirTuzzindeMoraes_Frontiers/createfigureRLDlayers.m
- Code_RootBox_MaizePaper_MoacirTuzzindeMoraes_Frontiers/createfigureRLDSrf.m
- Code_RootBox_MaizePaper_MoacirTuzzindeMoraes_Frontiers/createfigureScatter.m
- Code_RootBox_MaizePaper_MoacirTuzzindeMoraes_Frontiers/createfigureSFLayers.m
- Code_RootBox_MaizePaper_MoacirTuzzindeMoraes_Frontiers/createfigureSimField.m
- Code_RootBox_MaizePaper_MoacirTuzzindeMoraes_Frontiers/createfiguresimulatedvsmensured.m
- Code_RootBox_MaizePaper_MoacirTuzzindeMoraes_Frontiers/createfigureSinkterm.m
- Code_RootBox_MaizePaper_MoacirTuzzindeMoraes_Frontiers/createfigureSPR2.m
- Code_RootBox_MaizePaper_MoacirTuzzindeMoraes_Frontiers/createfigureSPR2L.m
- Code_RootBox_MaizePaper_MoacirTuzzindeMoraes_Frontiers/createfigureSPRLayers.m
- Code_RootBox_MaizePaper_MoacirTuzzindeMoraes_Frontiers/createfigurestrength.m
- Code_RootBox_MaizePaper_MoacirTuzzindeMoraes_Frontiers/createfigurestrength1.m
- Code_RootBox_MaizePaper_MoacirTuzzindeMoraes_Frontiers/createfigurestressRE.m
- Code_RootBox_MaizePaper_MoacirTuzzindeMoraes_Frontiers/createfigureUv.m
- Code_RootBox_MaizePaper_MoacirTuzzindeMoraes_Frontiers/createfigureUv2L.m
- Code_RootBox_MaizePaper_MoacirTuzzindeMoraes_Frontiers/createfigureUvscatter.m
- Code_RootBox_MaizePaper_MoacirTuzzindeMoraes_Frontiers/createfigureWaterflux.m
- Code_RootBox_MaizePaper_MoacirTuzzindeMoraes_Frontiers/createMonocotRS.m
- Code_RootBox_MaizePaper_MoacirTuzzindeMoraes_Frontiers/distRhizotron.m
- Code_RootBox_MaizePaper_MoacirTuzzindeMoraes_Frontiers/egu_6londrina_test.m
- Code_RootBox_MaizePaper_MoacirTuzzindeMoraes_Frontiers/Evap2013_C4.mat
- Code_RootBox_MaizePaper_MoacirTuzzindeMoraes_Frontiers/Evap2013_C8.mat
- Code_RootBox_MaizePaper_MoacirTuzzindeMoraes_Frontiers/Evap2013_Chiselling.mat
- Code_RootBox_MaizePaper_MoacirTuzzindeMoraes_Frontiers/Evap2013_NT.mat
- Code_RootBox_MaizePaper_MoacirTuzzindeMoraes_Frontiers/Evap2014_C4.mat
- Code_RootBox_MaizePaper_MoacirTuzzindeMoraes_Frontiers/Evap2014_C8.mat
- Code_RootBox_MaizePaper_MoacirTuzzindeMoraes_Frontiers/Evap2014_Chiselling.mat
- Code_RootBox_MaizePaper_MoacirTuzzindeMoraes_Frontiers/Evap2014_NT.mat
- Code_RootBox_MaizePaper_MoacirTuzzindeMoraes_Frontiers/Example_Densities.m
- Code_RootBox_MaizePaper_MoacirTuzzindeMoraes_Frontiers/Example_Densities_Moacir.m
- Code_RootBox_MaizePaper_MoacirTuzzindeMoraes_Frontiers/Figure_2D.m
- Code_RootBox_MaizePaper_MoacirTuzzindeMoraes_Frontiers/Frequency of stressRE.fig
- Code_RootBox_MaizePaper_MoacirTuzzindeMoraes_Frontiers/getBounds.m
- Code_RootBox_MaizePaper_MoacirTuzzindeMoraes_Frontiers/getDensity.m
- Code_RootBox_MaizePaper_MoacirTuzzindeMoraes_Frontiers/getDensity_periodic.m
- Code_RootBox_MaizePaper_MoacirTuzzindeMoraes_Frontiers/getPolylines.m
- Code_RootBox_MaizePaper_MoacirTuzzindeMoraes_Frontiers/getSegments.m
- Code_RootBox_MaizePaper_MoacirTuzzindeMoraes_Frontiers/getTotal.m
- Code_RootBox_MaizePaper_MoacirTuzzindeMoraes_Frontiers/growthFunction.m
- Code_RootBox_MaizePaper_MoacirTuzzindeMoraes_Frontiers/hatm2013.mat
- Code_RootBox_MaizePaper_MoacirTuzzindeMoraes_Frontiers/hatm2014.mat
- Code_RootBox_MaizePaper_MoacirTuzzindeMoraes_Frontiers/html/
- Code_RootBox_MaizePaper_MoacirTuzzindeMoraes_Frontiers/Irrigation2013_C4.mat
- Code_RootBox_MaizePaper_MoacirTuzzindeMoraes_Frontiers/Irrigation2013_C8.mat
- Code_RootBox_MaizePaper_MoacirTuzzindeMoraes_Frontiers/Irrigation2013_Chiselling.mat
- Code_RootBox_MaizePaper_MoacirTuzzindeMoraes_Frontiers/Irrigation2013_NT.mat
- Code_RootBox_MaizePaper_MoacirTuzzindeMoraes_Frontiers/Irrigation2014_C4.mat
- Code_RootBox_MaizePaper_MoacirTuzzindeMoraes_Frontiers/Irrigation2014_C8.mat
- Code_RootBox_MaizePaper_MoacirTuzzindeMoraes_Frontiers/Irrigation2014_Chiselling.mat
- Code_RootBox_MaizePaper_MoacirTuzzindeMoraes_Frontiers/Irrigation2014_NT.mat
- Code_RootBox_MaizePaper_MoacirTuzzindeMoraes_Frontiers/letter.m
- Code_RootBox_MaizePaper_MoacirTuzzindeMoraes_Frontiers/makeMovie.m
- Code_RootBox_MaizePaper_MoacirTuzzindeMoraes_Frontiers/makeMovie2.m
- Code_RootBox_MaizePaper_MoacirTuzzindeMoraes_Frontiers/Modelling_Maize_Root_Growth_C4_2014_Frontiers.m
- Code_RootBox_MaizePaper_MoacirTuzzindeMoraes_Frontiers/Modelling_Maize_Root_Growth_C4_2014_nostress.m
- Code_RootBox_MaizePaper_MoacirTuzzindeMoraes_Frontiers/Modelling_Maize_Root_Growth_C8_2014_Frontiers.m
- Code_RootBox_MaizePaper_MoacirTuzzindeMoraes_Frontiers/Modelling_Maize_Root_Growth_C8_2014nostress.m
- Code_RootBox_MaizePaper_MoacirTuzzindeMoraes_Frontiers/Modelling_Maize_Root_Growth_chiselling_2014_Frontiers.m
- Code_RootBox_MaizePaper_MoacirTuzzindeMoraes_Frontiers/Modelling_Maize_Root_Growth_chiselling_2014nostress.m
- Code_RootBox_MaizePaper_MoacirTuzzindeMoraes_Frontiers/Modelling_Maize_Root_Growth_NT_2014_Frontiers.m
- Code_RootBox_MaizePaper_MoacirTuzzindeMoraes_Frontiers/Modelling_Maize_Root_Growth_NT_2014nostress.m
- Code_RootBox_MaizePaper_MoacirTuzzindeMoraes_Frontiers/plotDistFunc.m
- Code_RootBox_MaizePaper_MoacirTuzzindeMoraes_Frontiers/plotTubes.m
- Code_RootBox_MaizePaper_MoacirTuzzindeMoraes_Frontiers/Prec2013.mat
- Code_RootBox_MaizePaper_MoacirTuzzindeMoraes_Frontiers/Prec2014.mat
- Code_RootBox_MaizePaper_MoacirTuzzindeMoraes_Frontiers/Precipitation 2013 2014.fig
- Code_RootBox_MaizePaper_MoacirTuzzindeMoraes_Frontiers/qpreceva2010.mat
- Code_RootBox_MaizePaper_MoacirTuzzindeMoraes_Frontiers/richards1D_M.m
- Code_RootBox_MaizePaper_MoacirTuzzindeMoraes_Frontiers/RLD2014C4Maizefield.mat
- Code_RootBox_MaizePaper_MoacirTuzzindeMoraes_Frontiers/RLD2014C8Maizefield.mat
- Code_RootBox_MaizePaper_MoacirTuzzindeMoraes_Frontiers/RLD2014ChisellingMaizefield.mat
- Code_RootBox_MaizePaper_MoacirTuzzindeMoraes_Frontiers/RLD2014MaizeNTfield.mat
- Code_RootBox_MaizePaper_MoacirTuzzindeMoraes_Frontiers/Root_Core.m
- Code_RootBox_MaizePaper_MoacirTuzzindeMoraes_Frontiers/scaleElongationStressRE.m
- Code_RootBox_MaizePaper_MoacirTuzzindeMoraes_Frontiers/Soybean_for_test_Moacir.m
- Code_RootBox_MaizePaper_MoacirTuzzindeMoraes_Frontiers/stdejong_Mm.m
- Code_RootBox_MaizePaper_MoacirTuzzindeMoraes_Frontiers/streess funtion and layers.fig
- Code_RootBox_MaizePaper_MoacirTuzzindeMoraes_Frontiers/strength_function.m
- Code_RootBox_MaizePaper_MoacirTuzzindeMoraes_Frontiers/strength_function.png
- Code_RootBox_MaizePaper_MoacirTuzzindeMoraes_Frontiers/stressRE Chiselling_2013.fig
- Code_RootBox_MaizePaper_MoacirTuzzindeMoraes_Frontiers/stressRE NT_2013.fig
- Code_RootBox_MaizePaper_MoacirTuzzindeMoraes_Frontiers/stressRE NTC4_2013.fig
- Code_RootBox_MaizePaper_MoacirTuzzindeMoraes_Frontiers/stressRE NTC8_2013.fig
- Code_RootBox_MaizePaper_MoacirTuzzindeMoraes_Frontiers/Transp2013_C4.mat
- Code_RootBox_MaizePaper_MoacirTuzzindeMoraes_Frontiers/Transp2013_C8.mat
- Code_RootBox_MaizePaper_MoacirTuzzindeMoraes_Frontiers/Transp2013_Chiselling.mat
- Code_RootBox_MaizePaper_MoacirTuzzindeMoraes_Frontiers/Transp2013_NT.mat
- Code_RootBox_MaizePaper_MoacirTuzzindeMoraes_Frontiers/Transp2014_C4.mat
- Code_RootBox_MaizePaper_MoacirTuzzindeMoraes_Frontiers/Transp2014_C8.mat
- Code_RootBox_MaizePaper_MoacirTuzzindeMoraes_Frontiers/Transp2014_Chiselling.mat
- Code_RootBox_MaizePaper_MoacirTuzzindeMoraes_Frontiers/Transp2014_NT.mat
- Code_RootBox_MaizePaper_MoacirTuzzindeMoraes_Frontiers/tropism.m
- Code_RootBox_MaizePaper_MoacirTuzzindeMoraes_Frontiers/tropismObjective.m
- Code_RootBox_MaizePaper_MoacirTuzzindeMoraes_Frontiers/updatePos.m
- Code_RootBox_MaizePaper_MoacirTuzzindeMoraes_Frontiers/vanGenuchtenLayers.m
- Code_RootBox_MaizePaper_MoacirTuzzindeMoraes_Frontiers/vanGenuchtenTop.m
