# Supplementary material for: Mechanical and Hydric Stress Effects on Maize Root System Development at Different Soil Compaction Levels
Source: Front Plant Sci. 2019 Oct 29;10:1358. doi: 10.3389/fpls.2019.01358 (PMC6833975; doi:10.3389/fpls.2019.01358)
Supplement: Supplementary file 2 [file DataSheet_1.zip › Code_RootBox_MaizePaper_MoacirTuzzindeMoraes_Frontiers/bc_freedrainage_M.m]

function [b,f,ga,qbot] = bc_freedrainage_M(K,theta,s,hpm1,cpm1,thetapm1,dt,dz)
%bc_freedrainage: describe the boundary condition at the bottom (free
%drainage)
%
%This function determine the free drainage at the bottom of the soil
%column (flux boundary conditions)

% @(K,theta,s,hpm1,cpm1,thetapm1,k,ct,dt,dz)


nz = length(cpm1);

kminus = 0.5*(K(nz)+K(nz-1));
kplus = K(nz);


qbot=-kplus; %[cm min]

b = cpm1(nz)+dt/dz^2*kminus;
f = cpm1(nz)*hpm1(nz)-thetapm1(nz)+theta(nz)+dt/dz*(kminus-kplus)-dt*s;
alpha = - dt/dz^2*kminus;

%qbot=alpha;
ga = alpha;
