# Supplementary material for: Mechanical and Hydric Stress Effects on Maize Root System Development at Different Soil Compaction Levels
Source: Front Plant Sci. 2019 Oct 29;10:1358. doi: 10.3389/fpls.2019.01358 (PMC6833975; doi:10.3389/fpls.2019.01358)
Supplement: Supplementary file 2 [file DataSheet_1.zip › Code_RootBox_MaizePaper_MoacirTuzzindeMoraes_Frontiers/bc_precevap_M.m]

function [b,f,gamma,qsup,runoff] = bc_precevap_M(htop,Ktop,Ksat,data,K,theta,s,hpm1,cpm1,thetapm1,T,T0,dt,dz)
%%bc_precevap: describe the boundary condition at the top (evaporation or
%precipitation)
%
% This function describe the upper boundary conditions.
% When it rains, the infiltration would be equal to the minimum between
%the potential infiltration and the precipitation rate (no ponding).
% When does not rain, the evaporation wuold be equal to the minimum between
% the potential evaporation and the evaporation rate.

% T0 is the day
% ct [min] is the progressive time of each day
% dt is the time interval of the current simulation

%Water fluxes are positive in the upward direction (precipitation is
%negative and evaporation positive)
% @(K,theta,s,hpm1,cpm1,thetapm1,k,ct,dt,dz)
%

precevap = data(T0); %  [cm/day]
 if precevap>=0
     runoff=0;
 end
if precevap<0 % precipitation
    
    htop=0; % v=htop=0 no ponding->htop would be positive in case of ponding
    Ktop=Ksat; %[cm min][t is From Moacir]
    kminus = 0.5*(K(1)+Ktop);
    kplus = 0.5*(K(1)+K(2));
    qtop = -kminus*((htop-hpm1(1))/dz-1); %[cm/day] qtop<0 -> potential infiltration
    maxinf=-min([abs(qtop),kminus,Ksat]); %[cm/day] potential infiltration
     
    if hpm1(1)>-10 % cm ????
        maxinf=-min([abs(maxinf),kplus*(hpm1(1)-hpm1(2))/dz+kplus]);%[cm/day] %the second term is the flux from the first to the second soil layer
    end
    
    if abs(precevap)>abs(maxinf) %the precipitation rate is higher than the potential infiltration
        qsup=maxinf/T; %[cm/min](the exceeding precipitation is lost as runoff: no ponding)
        runoff=(abs(precevap)-abs(qsup))/T; %[cm/min]
    else %all the rainfall infiltrates
        qsup=precevap/T; %[cm/min] %the flux is equal to the precipitation rate
        runoff=0;
    end
    
else
    
    kminus = 0.5*(K(1)+Ktop(T0));
    kplus = 0.5*(K(1)+K(2));
    qtop = -kminus*((htop(T0)-hpm1(1))/dz-1); %[cm/day] qtop>0 -> potential evaporation
    qsup=(min(qtop,precevap))/T; %[cm min]


end

b = cpm1(1)+dt/dz^2*kplus;
f = cpm1(1)*hpm1(1)-thetapm1(1)+theta(1)+dt/dz*(-qsup-kplus)-dt*s;
gamma = - dt/dz^2*kplus;
