# Supplementary material for: Mechanical and Hydric Stress Effects on Maize Root System Development at Different Soil Compaction Levels
Source: Front Plant Sci. 2019 Oct 29;10:1358. doi: 10.3389/fpls.2019.01358 (PMC6833975; doi:10.3389/fpls.2019.01358)
Supplement: Supplementary file 2 [file DataSheet_1.zip › Code_RootBox_MaizePaper_MoacirTuzzindeMoraes_Frontiers/createfigurefrequency.m]

function createfigurefrequency(data1, data2)
%CREATEFIGURE(DATA1, DATA2)
%  DATA1:  histogram data
%  DATA2:  histogram data

%  Auto-generated by MATLAB on 26-May-2016 16:17:27

% Create figure
figure1 = figure;

% Create axes
axes1 = axes('Parent',figure1,'XTickLabel',{'',''},'FontSize',12,...
    'FontName','Times New Roman',...
    'Position',[0.13 0.573487031700288 0.775 0.389012968299705]);
%% Uncomment the following line to preserve the X-limits of the axes
 xlim(axes1,[0 1]);
%% Uncomment the following line to preserve the Y-limits of the axes
 ylim(axes1,[0 35]);
box(axes1,'on');

% Create histogram
histogram(data1,'Parent',axes1,'EdgeColor',[0 0 0],...
    'FaceColor',[0.313725490196078 0.313725490196078 0.313725490196078],...
    'Normalization','count',...
    'BinLimits',[0 1],...
    'BinWidth',0.05);
ylim([0 35])
% Create axes
axes2 = axes('Parent',figure1,'FontSize',12,'FontName','Times New Roman',...
    'Position',[0.13 0.141210374639769 0.775 0.380403458213256]);
%% Uncomment the following line to preserve the X-limits of the axes
 xlim(axes2,[0 1]);
%% Uncomment the following line to preserve the Y-limits of the axes
 ylim(axes2,[0 35]);
box(axes2,'on');

% Create histogram
histogram(data2,'Parent',axes2,'EdgeColor',[0 0 0],...
    'FaceColor',[0.313725490196078 0.313725490196078 0.313725490196078],...
    'Normalization','count',...
    'BinLimits',[0 1],...
    'BinWidth',0.05);

% Create xlabel
xlabel('Stress reduction function','FontSize',13.2);

% Create ylabel
ylabel('Relative frequency (%)','FontSize',12,'FontName','Times New Roman');
ylim([0 35])
% Create textbox
annotation(figure1,'textbox',...
    [0.136002994011976 0.447241664584104 0.0660714271345309 0.0690476176994188],...
    'String',{'b)'},...
    'LineStyle','none',...
    'FontSize',12,...
    'FontName','Times New Roman',...
    'FitBoxToText','off');

% Create textbox
annotation(figure1,'textbox',...
    [0.135714285714286 0.895238096586297 0.0642857129020351 0.0690476176994188],...
    'String',{'a)'},...
    'LineStyle','none',...
    'FontSize',12,...
    'FontName','Times New Roman',...
    'FitBoxToText','off');
