# Supplementary material for: Mechanical and Hydric Stress Effects on Maize Root System Development at Different Soil Compaction Levels
Source: Front Plant Sci. 2019 Oct 29;10:1358. doi: 10.3389/fpls.2019.01358 (PMC6833975; doi:10.3389/fpls.2019.01358)
Supplement: Supplementary file 2 [file DataSheet_1.zip › Code_RootBox_MaizePaper_MoacirTuzzindeMoraes_Frontiers/createfigureHvsK.m]

function createfigureHvsK(abs1, K1, abs2, K2, S1, C1)
%CREATEFIGURE(ABS1, K1, ABS2, K2, S1, C1)
%  ABS1:  vector of x data
%  K1:  vector of y data
%  ABS2:  scatter x
%  K2:  scatter y
%  S1:  scatter s
%  C1:  scatter c

%  Auto-generated by MATLAB on 03-May-2016 11:52:09

% Create figure
figure1 = figure;

% Create axes
axes1 = axes('Parent',figure1,'YGrid','on','XGrid','on','YScale','log',...
    'XScale','log',...
    'FontSize',12,...
    'FontName','Times New Roman');
%% Uncomment the following line to preserve the X-limits of the axes
% xlim(axes1,[10 100000]);
%% Uncomment the following line to preserve the Y-limits of the axes
% ylim(axes1,[0.01 10]);
box(axes1,'on');
hold(axes1,'on');

% Create loglog
loglog(abs1,K1,'DisplayName','1 cm','Marker','o','LineStyle','none');

% Create scatter
scatter(abs2,K2,S1,C1,'DisplayName','8 cm');

% Create xlabel
xlabel({'|h| (cm)'},'FontSize',13.2);

% Create ylabel
ylabel({'K (cm d{^-1})'},'FontSize',13.2);

% Create title
title({'Hydrayluc condutivity vs matric potential'},'FontSize',13.2);

% Create legend
legend(axes1,'show');
