# Supplementary material for: Mechanical and Hydric Stress Effects on Maize Root System Development at Different Soil Compaction Levels
Source: Front Plant Sci. 2019 Oct 29;10:1358. doi: 10.3389/fpls.2019.01358 (PMC6833975; doi:10.3389/fpls.2019.01358)
Supplement: Supplementary file 2 [file DataSheet_1.zip › Code_RootBox_MaizePaper_MoacirTuzzindeMoraes_Frontiers/createfigureK.m]

function createfigureK(days1, YMatrix1)
%CREATEFIGURE(DAYS1, YMATRIX1)
%  DAYS1:  vector of x data
%  YMATRIX1:  matrix of y data

%  Auto-generated by MATLAB on 05-May-2016 16:00:45

% Create figure
figure1 = figure;

% Create axes
axes1 = axes('Parent',figure1,'YScale','log','FontSize',12,...
    'FontName','Times New Roman');
box(axes1,'on');
hold(axes1,'on');

% Create multiple lines using matrix input to semilogy
semilogy1 = semilogy(days1,YMatrix1,'Parent',axes1);
set(semilogy1(1),'DisplayName','5 cm');
set(semilogy1(2),'DisplayName','15 cm','LineStyle','--',...
    'Color',[0 0.498039215803146 0]);
set(semilogy1(3),'DisplayName','25 cm','LineStyle',':','Color',[0 0 0]);

% Create xlabel
xlabel('Time (day)','FontSize',12);

% Create ylabel
ylabel('Hydraulic conductivity (mm day^{-1})','FontSize',12);

% Create title
title('Hydraulic conductivity','FontSize',12);

% Create legend
legend1 = legend(axes1,'show');
set(legend1,'FontSize',12,'EdgeColor',[1 1 1]);
