# Supplementary material for: Mechanical and Hydric Stress Effects on Maize Root System Development at Different Soil Compaction Levels
Source: Front Plant Sci. 2019 Oct 29;10:1358. doi: 10.3389/fpls.2019.01358 (PMC6833975; doi:10.3389/fpls.2019.01358)
Supplement: Supplementary file 2 [file DataSheet_1.zip › Code_RootBox_MaizePaper_MoacirTuzzindeMoraes_Frontiers/createfigureKvsH.m]

function createfigureKvsH(X1, Y1)
%CREATEFIGURE(X1, Y1)
%  X1:  vector of x data
%  Y1:  vector of y data

%  Auto-generated by MATLAB on 03-May-2016 11:36:09

% Create figure
figure1 = figure;

% Create axes
axes1 = axes('Parent',figure1,'YGrid','on','XGrid','on','YScale','log',...
    'XScale','log',...
    'FontSize',12,...
    'FontName','Times New Roman');
%% Uncomment the following line to preserve the X-limits of the axes
 xlim(axes1,[10 100000]);
%% Uncomment the following line to preserve the Y-limits of the axes
 ylim(axes1,[0 1000]);
box(axes1,'on');
hold(axes1,'on');

% Create loglog
loglog(X1,Y1,'Marker','o','LineStyle','none');

% Create xlabel
xlabel({'|h| (cm)'},'FontSize',13.2);

% Create ylabel
ylabel({'K (cm d{^-1})'},'FontSize',13.2);

% Create title
title({'Hydrayluc condutivity vs matric potential'},'FontSize',13.2);
