# Supplementary material for: Mechanical and Hydric Stress Effects on Maize Root System Development at Different Soil Compaction Levels
Source: Front Plant Sci. 2019 Oct 29;10:1358. doi: 10.3389/fpls.2019.01358 (PMC6833975; doi:10.3389/fpls.2019.01358)
Supplement: Supplementary file 2 [file DataSheet_1.zip › Code_RootBox_MaizePaper_MoacirTuzzindeMoraes_Frontiers/createfigureRLD.m]

function createfigureRLD(zdata1, X1, Y1, X2, X3, X4, X5, X6, X7)
%CREATEFIGURE(ZDATA1, X1, Y1, X2, X3, X4, X5, X6, X7)
%  ZDATA1:  contour z
%  X1:  vector of x data
%  Y1:  vector of y data
%  X2:  vector of x data
%  X3:  vector of x data
%  X4:  vector of x data
%  X5:  vector of x data
%  X6:  vector of x data
%  X7:  vector of x data

%  Auto-generated by MATLAB on 30-May-2016 17:56:53

% Create figure
figure1 = figure('Colormap',...
    [0.5 0 0;0.5625 0 0;0.625 0 0;0.6875 0 0;0.75 0 0;0.8125 0 0;0.875 0 0;0.9375 0 0;1 0 0;1 0.0625 0;1 0.125 0;1 0.1875 0;1 0.25 0;1 0.3125 0;1 0.375 0;1 0.4375 0;1 0.5 0;1 0.5625 0;1 0.625 0;1 0.6875 0;1 0.75 0;1 0.8125 0;1 0.875 0;1 0.9375 0;1 1 0;0.9375 1 0.0625;0.875 1 0.125;0.8125 1 0.1875;0.75 1 0.25;0.6875 1 0.3125;0.625 1 0.375;0.5625 1 0.4375;0.5 1 0.5;0.4375 1 0.5625;0.375 1 0.625;0.3125 1 0.6875;0.25 1 0.75;0.1875 1 0.8125;0.125 1 0.875;0.0625 1 0.9375;0 1 1;0 0.9375 1;0 0.875 1;0 0.8125 1;0 0.75 1;0 0.6875 1;0 0.625 1;0 0.5625 1;0 0.5 1;0 0.4375 1;0 0.375 1;0 0.3125 1;0 0.25 1;0 0.1875 1;0 0.125 1;0 0.0625 1;0 0 1;0 0 0.9375;0 0 0.875;0 0 0.8125;0 0 0.75;0 0 0.6875;0 0 0.625;0 0 0.5625]);

% Create axes
axes1 = axes('Parent',figure1,'BoxStyle','full',...
    'XTickLabel',['0 ';'10';'20';'30';'40';'50';'60';'70'],...
    'XTick',[42 52 62 72 82 92 102 112],...
    'Layer','top',...
    'YDir','reverse',...
    'FontSize',18,...
    'FontName','Times New Roman',...
    'Position',[0.715524718126626 0.127642273151778 0.181266261925412 0.797357726848223]);
%% Uncomment the following line to preserve the X-limits of the axes
 xlim(axes1,[42 112]);
%% Uncomment the following line to preserve the Y-limits of the axes
 ylim(axes1,[1 100]);
box(axes1,'on');
grid(axes1,'on');
hold(axes1,'on');

% Create contour
contour(zdata1,'Parent',axes1,'Fill','on');

% Create xlabel
xlabel('Time (days)','FontSize',18);

% Create ylabel
ylabel('Depth (cm)','FontSize',18,'FontName','Times New Roman');

% Create title
title('srf');

% Create colorbar
colorbar('peer',axes1,'Position',...
    [0.905753107524463 0.128048780487805 0.0231280716970224 0.796747967479676]);

% Create axes
axes('Parent',figure1,...
    'Position',[0.0372940156114484 0.127642273151778 0.306111781490001 0.797357726848223]);

% Create subplot
subplot1 = subplot(1,3,2,'Parent',figure1,'CLim',[0 7],'YDir','reverse',...
    'FontSize',18,...
    'FontName','Times New Roman');
%% Uncomment the following line to preserve the X-limits of the axes
 xlim(subplot1,[0 2.5]);
%% Uncomment the following line to preserve the Y-limits of the axes
 ylim(subplot1,[1 100]);
box(subplot1,'on');
grid(subplot1,'on');
hold(subplot1,'on');

% Create plot
plot(X1,Y1,'Parent',subplot1,'DisplayName','10','LineWidth',1.5,...
    'Color',[1 0 0]);

% Create plot
plot(X2,Y1,'Parent',subplot1,'DisplayName','20','LineWidth',1.5,...
    'Color',[1 0.5 0]);

% Create plot
plot(X3,Y1,'Parent',subplot1,'DisplayName','30','LineWidth',1.5,...
    'Color',[1 1 0]);

% Create plot
plot(X4,Y1,'Parent',subplot1,'DisplayName','40','LineWidth',1.5,...
    'Color',[0.5 1 0.5]);

% Create plot
plot(X5,Y1,'Parent',subplot1,'DisplayName','50','LineWidth',1.5,...
    'Color',[0 1 1]);

% Create plot
plot(X6,Y1,'Parent',subplot1,'DisplayName','60','LineWidth',1.5,...
    'Color',[0 0.5 1]);

% Create plot
plot(X7,Y1,'Parent',subplot1,'DisplayName','70','LineWidth',1.5,...
    'Color',[0 0 1]);

% Create xlabel
xlabel('RLD [cm/cm3]','FontSize',18);

% Create ylabel
ylabel('Depth [cm]','FontSize',18,'FontName','Times');

% Create title
title('Root length density','FontSize',18,'FontName','Times New Roman');

% Create legend
legend1 = legend(subplot1,'show');
set(legend1,...
    'Position',[0.519386393733593 0.161750610092421 0.0729253973814987 0.317769122069603],...
    'FontSize',12);
