# Supplementary material for: Mechanical and Hydric Stress Effects on Maize Root System Development at Different Soil Compaction Levels
Source: Front Plant Sci. 2019 Oct 29;10:1358. doi: 10.3389/fpls.2019.01358 (PMC6833975; doi:10.3389/fpls.2019.01358)
Supplement: Supplementary file 2 [file DataSheet_1.zip › Code_RootBox_MaizePaper_MoacirTuzzindeMoraes_Frontiers/createfigureRLDlayers.m]

function createfigureRLDlayers(xvector1, yvector1)
%CREATEFIGURE(XVECTOR1, YVECTOR1)
%  XVECTOR1:  bar xvector
%  YVECTOR1:  bar yvector

%  Auto-generated by MATLAB on 19-May-2016 12:31:59

% Create figure
figure1 = figure;

% Create axes
axes1 = axes('Parent',figure1,'YTick',[0 25 50 75 100],...
    'XAxisLocation','top',...
    'YDir','reverse',...
    'FontSize',12,...
    'FontName','Times New Roman');
%% Uncomment the following line to preserve the X-limits of the axes
 xlim(axes1,[0 2.5]);
%% Uncomment the following line to preserve the Y-limits of the axes
 ylim(axes1,[0 100]);
box(axes1,'on');
hold(axes1,'on');

% Create bar
bar(xvector1,yvector1,'Horizontal','on','BarWidth',1);

% Create xlabel
xlabel('Root length density (cm cm{^-^3})','FontSize',13.2);

% Create ylabel
ylabel('Layers (cm)','FontSize',13.2);
