# Supplementary material for: Mechanical and Hydric Stress Effects on Maize Root System Development at Different Soil Compaction Levels
Source: Front Plant Sci. 2019 Oct 29;10:1358. doi: 10.3389/fpls.2019.01358 (PMC6833975; doi:10.3389/fpls.2019.01358)
Supplement: Supplementary file 2 [file DataSheet_1.zip › Code_RootBox_MaizePaper_MoacirTuzzindeMoraes_Frontiers/createfigureScatter.m]

function createfigureScatter(X1, Y1, X2, Y2)
%CREATEFIGURE(X1, Y1, X2, Y2)
%  X1:  vector of x data
%  Y1:  vector of y data
%  X2:  vector of x data
%  Y2:  vector of y data

%  Auto-generated by MATLAB on 29-Apr-2016 11:39:14

% Create figure
figure1 = figure;

% Create axes
axes1 = axes('Parent',figure1,'XMinorTick','on','XScale','log',...
    'XTick',[1 10 100 1000 10000]);
%% Uncomment the following line to preserve the X-limits of the axes
 xlim(axes1,[1 10000]);
%% Uncomment the following line to preserve the Y-limits of the axes
 ylim(axes1,[0 12]);
box(axes1,'on');
hold(axes1,'on');

% Create semilogx
semilogx(X1,Y1,'DisplayName','16cm','Marker','o','LineStyle','none');

% Create semilogx
semilogx(X2,Y2,'ZDataSource','','DisplayName','25cm','Marker','o',...
    'LineStyle','none',...
    'Color',[0.85 0.325 0.098]);

% Create xlabel
xlabel('H (cm)');

% Create ylabel
ylabel('SPR [MPa]');

% Create title
title('SPR vs H');

% Create legend
legend(axes1,'show');
