# Supplementary material for: Mechanical and Hydric Stress Effects on Maize Root System Development at Different Soil Compaction Levels
Source: Front Plant Sci. 2019 Oct 29;10:1358. doi: 10.3389/fpls.2019.01358 (PMC6833975; doi:10.3389/fpls.2019.01358)
Supplement: Supplementary file 2 [file DataSheet_1.zip › Code_RootBox_MaizePaper_MoacirTuzzindeMoraes_Frontiers/createfigureSFLayers.m]

function createfigureSFLayers(xdata1, ydata1, zdata1, abs1, SPR1, S1, C1, abs2, abs3, C2)
%CREATEFIGURE(XDATA1, YDATA1, ZDATA1, ABS1, SPR1, S1, C1, ABS2, ABS3, C2)
%  XDATA1:  contour x
%  YDATA1:  contour y
%  ZDATA1:  contour z
%  ABS1:  scatter x
%  SPR1:  scatter y
%  S1:  scatter s
%  C1:  scatter c
%  ABS2:  scatter x
%  ABS3:  scatter y
%  C2:  scatter c

%  Auto-generated by MATLAB on 11-May-2016 20:14:35

% Create figure
figure1 = figure('Colormap',...
    [0.5 0 0;0.625 0 0;0.75 0 0;0.875 0 0;1 0 0;1 0.111111111938953 0;1 0.222222223877907 0;1 0.333333343267441 0;1 0.444444447755814 0;1 0.555555582046509 0;1 0.666666686534882 0;1 0.777777791023254 0;1 0.888888895511627 0;1 1 0;0.909090936183929 1 0.0909090936183929;0.818181812763214 1 0.181818187236786;0.727272748947144 1 0.272727280855179;0.636363625526428 1 0.363636374473572;0.545454561710358 1 0.454545468091965;0.454545468091965 1 0.545454561710358;0.363636374473572 1 0.636363625526428;0.272727280855179 1 0.727272748947144;0.181818187236786 1 0.818181812763214;0.0909090936183929 1 0.909090936183929;0 1 1;0 0.949999988079071 1;0 0.899999976158142 1;0 0.850000023841858 1;0 0.800000011920929 1;0 0.75 1;0 0.699999988079071 1;0 0.649999976158142 1;0 0.600000023841858 1;0 0.550000011920929 1;0 0.5 1;0 0.449999988079071 1;0 0.400000005960464 1;0 0.349999994039536 1;0 0.300000011920929 1;0 0.25 1;0 0.200000002980232 1;0 0.150000005960464 1;0 0.100000001490116 1;0 0.0500000007450581 1;0 0 1;0 0 0.976973712444305;0 0 0.953947365283966;0 0 0.930921077728271;0 0 0.907894730567932;0 0 0.884868443012238;0 0 0.861842095851898;0 0 0.838815808296204;0 0 0.815789461135864;0 0 0.79276317358017;0 0 0.76973682641983;0 0 0.746710538864136;0 0 0.723684191703796;0 0 0.700657904148102;0 0 0.677631556987762;0 0 0.654605269432068;0 0 0.631578922271729;0 0 0.608552634716034;0 0 0.585526287555695;0 0 0.5625]);

% Create subplot
subplot1 = subplot(1,1,1,'Parent',figure1,'BoxStyle','full',...
    'YTickLabel',['1 ';'2 ';'3 ';'4 ';'5 ';'6 ';'7 ';'8 ';'9 ';'10'],...
    'YTick',[1 2 3 4 5 6 7 8 9 10],...
    'XScale','log',...
    'Layer','top',...
    'FontSize',12,...
    'FontName','Times New Roman');
%% Uncomment the following line to preserve the X-limits of the axes
% xlim(subplot1,[1 16000]);
%% Uncomment the following line to preserve the Y-limits of the axes
% ylim(subplot1,[0 10]);
box(subplot1,'on');
grid(subplot1,'on');
hold(subplot1,'on');

% Create contour
contour(xdata1,ydata1,zdata1,'DisplayName','Stress function',...
    'ShowText','on',...
    'LineWidth',0.05,...
    'LevelStep',0.05,...
    'Fill','on');

% Create scatter
scatter(abs1,SPR1,S1,C1,'DisplayName','16 cm','MarkerFaceColor',[1 1 1],...
    'MarkerEdgeColor',[0 0 0]);

% Create scatter
scatter(abs2,abs3,S1,C2,'DisplayName','5 cm','MarkerFaceColor',[0 0 0],...
    'MarkerEdgeColor',[1 1 1]);

% Create xlabel
xlabel('Matric potential (cm)','FontSize',12);

% Create ylabel
ylabel('Penetration resistance (MPa)','FontSize',12);

% Create title
title('Strength function','FontSize',12);

% Create colorbar
colorbar('peer',subplot1);

% Create legend
legend1 = legend(subplot1,'show');
set(legend1,'EdgeColor',[0.15 0.15 0.15]);
