# Supplementary material for: Mechanical and Hydric Stress Effects on Maize Root System Development at Different Soil Compaction Levels
Source: Front Plant Sci. 2019 Oct 29;10:1358. doi: 10.3389/fpls.2019.01358 (PMC6833975; doi:10.3389/fpls.2019.01358)
Supplement: Supplementary file 2 [file DataSheet_1.zip › Code_RootBox_MaizePaper_MoacirTuzzindeMoraes_Frontiers/createfigureSimField.m]

function createfigureSimField(ymatrix1)
%CREATEFIGURE(YMATRIX1)
%  YMATRIX1:  bar matrix data

%  Auto-generated by MATLAB on 19-May-2016 13:32:42

% Create figure
figure1 = figure;

% Create axes
axes1 = axes('Parent',figure1,...
    'YTickLabel',{'0-10','10-20','20-30','30-40','40-50'},...
    'YTick',[1 2 3 4 5],...
    'XAxisLocation','top',...
    'YDir','reverse',...
    'FontSize',12,...
    'FontName','Times New Roman');
box(axes1,'on');
hold(axes1,'on');

% Create multiple lines using matrix input to bar
bar1 = bar(ymatrix1,'Horizontal','on');
set(bar1(2),'DisplayName','Simulated');
set(bar1(1),'DisplayName','Field','FaceColor',[0 1 1],'BarWidth',0.4);

% Create xlabel
xlabel({'Root length density (cm cm{^-^3})'},'FontSize',13.2);

% Create ylabel
ylabel({'Soil layers (cm)'},'FontSize',13.2);

% Create legend
legend1 = legend(axes1,'show');
set(legend1,'Location','southeast');
