# Supplementary material for: Mechanical and Hydric Stress Effects on Maize Root System Development at Different Soil Compaction Levels
Source: Front Plant Sci. 2019 Oct 29;10:1358. doi: 10.3389/fpls.2019.01358 (PMC6833975; doi:10.3389/fpls.2019.01358)
Supplement: Supplementary file 2 [file DataSheet_1.zip › Code_RootBox_MaizePaper_MoacirTuzzindeMoraes_Frontiers/createfiguresimulatedvsmensured.m]

function createfiguresimulatedvsmensured(mean1, Uv2010field1, S1, C1, linspace1)
%CREATEFIGURE(MEAN1, UV2010FIELD1, S1, C1, LINSPACE1)
%  MEAN1:  scatter x
%  UV2010FIELD1:  scatter y
%  S1:  scatter s
%  C1:  scatter c
%  LINSPACE1:  vector of x data

%  Auto-generated by MATLAB on 10-May-2016 11:01:02

% Create figure
figure1 = figure;

% Create axes
axes1 = axes('Parent',figure1,'FontSize',12,'FontName','Times New Roman');
%% Uncomment the following line to preserve the X-limits of the axes
 xlim(axes1,[0.2 0.45]);
%% Uncomment the following line to preserve the Y-limits of the axes
 ylim(axes1,[0.2 0.45]);
hold(axes1,'on');

% Create scatter
scatter(mean1,Uv2010field1,S1,C1,'DisplayName','Simulated vs mensured');

% Create plot
plot(linspace1,linspace1,'DisplayName','1:1 line','LineStyle','--');

% Create xlabel
xlabel({'Meansured WC (m{^3} m{^-^3})'},'FontSize',13.2);

% Create ylabel
ylabel({'Simulated WC (m{^3} m{^-^3})'},'FontSize',13.2);
