# Supplementary material for: Mechanical and Hydric Stress Effects on Maize Root System Development at Different Soil Compaction Levels
Source: Front Plant Sci. 2019 Oct 29;10:1358. doi: 10.3389/fpls.2019.01358 (PMC6833975; doi:10.3389/fpls.2019.01358)
Supplement: Supplementary file 2 [file DataSheet_1.zip › Code_RootBox_MaizePaper_MoacirTuzzindeMoraes_Frontiers/createfigureSinkterm.m]

function createfigureSinkterm(zdata1)
%CREATEFIGURE(ZDATA1)
%  ZDATA1:  surface zdata

%  Auto-generated by MATLAB on 31-Jan-2017 23:04:32

% Create figure
figure1 = figure;

% Create axes
axes1 = axes('Parent',figure1,...
    'YTickLabel',{'10','20','30','40','50','60','70','80','90','100'},...
    'YTick',[10 20 30 40 50 60 70 80 90 100],...
    'XTickLabel',{'0','10','20','30','40','50','60','70'},...
    'XTick',[0 10 20 30 40 50 60 70 80],...
    'FontSize',12,...
    'FontName','Arial',...
    'PlotBoxAspectRatio',[0.9 1 1],...
    'DataAspectRatio',[160.320641282565 200.400801603206 1],...
    'Position',[-0.138951231433499 0.11 1.31067393670245 0.681592362652984],...
    'CameraViewAngle',5.6217253561165);
%% Uncomment the following line to preserve the X-limits of the axes
 xlim(axes1,[0 72]);
%% Uncomment the following line to preserve the Y-limits of the axes
 ylim(axes1,[0 100]);
%% Uncomment the following line to preserve the Z-limits of the axes
 zlim(axes1,[0.001 0.5]);
view(axes1,[-0.5 -90]);
grid(axes1,'on');
hold(axes1,'on');
colorbar('peer',axes1);
% Create surf
surf(zdata1,'Parent',axes1);

% Create xlabel
xlabel('Time (days)');

% Create ylabel
ylabel('Depth (cm)');
