# Supplementary material for: Mechanical and Hydric Stress Effects on Maize Root System Development at Different Soil Compaction Levels
Source: Front Plant Sci. 2019 Oct 29;10:1358. doi: 10.3389/fpls.2019.01358 (PMC6833975; doi:10.3389/fpls.2019.01358)
Supplement: Supplementary file 2 [file DataSheet_1.zip › Code_RootBox_MaizePaper_MoacirTuzzindeMoraes_Frontiers/createfigureSPR2.m]

function createfigureSPR2(linspace1, YMatrix1)
%CREATEFIGURE(LINSPACE1, YMATRIX1)
%  LINSPACE1:  vector of x data
%  YMATRIX1:  matrix of y data

%  Auto-generated by MATLAB on 30-May-2016 14:41:03

% Create figure
figure1 = figure;

% Create axes
axes1 = axes('Parent',figure1,'XTick',[0 2 4 6 8 10 12 14],'FontSize',12,...
    'FontName','Times New Roman');
box(axes1,'on');
hold(axes1,'on');

% Create multiple lines using matrix input to plot
plot1 = plot(linspace1,YMatrix1);
set(plot1(1),'DisplayName','slope 0.43','Color',[1 0 0]);
set(plot1(2),'DisplayName','slope 0.3','MarkerEdgeColor',[0 0 0],...
    'LineWidth',1,...
    'LineStyle','--',...
    'Color',[0 0 1]);

% Create xlabel
xlabel({'Soil penetration resistance (MPa)'},'FontSize',13.2);

% Create ylabel
ylabel({'Root elongation'},'FontSize',13.2);

% Create legend
legend(axes1,'show');
