# Supplementary material for: Mechanical and Hydric Stress Effects on Maize Root System Development at Different Soil Compaction Levels
Source: Front Plant Sci. 2019 Oct 29;10:1358. doi: 10.3389/fpls.2019.01358 (PMC6833975; doi:10.3389/fpls.2019.01358)
Supplement: Supplementary file 2 [file DataSheet_1.zip › Code_RootBox_MaizePaper_MoacirTuzzindeMoraes_Frontiers/createfigureSPRLayers.m]

function createfigureSPRLayers(xvector1, yvector1, YMatrix1)
%CREATEFIGURE(XVECTOR1, YVECTOR1, YMATRIX1)
%  XVECTOR1:  bar xvector
%  YVECTOR1:  bar yvector
%  YMATRIX1:  matrix of y data

%  Auto-generated by MATLAB on 06-May-2016 09:42:36

% Create figure
figure1 = figure;

% Create axes
axes1 = axes('Parent',figure1,'YMinorTick','on',...
    'YTick',[0 10 20 30 40 50 60 70 80 90 100],...
    'XMinorTick','on',...
    'FontSize',12,...
    'FontName','Times New Roman',...
    'Position',[0.13 0.11 0.77 0.81]);
%% Uncomment the following line to preserve the X-limits of the axes
 xlim(axes1,[(xvector1(1)-1) (xvector1(end)+1)]);

hold(axes1,'on');

% Create bar
bar(xvector1,yvector1,'DisplayName','Precipitation','Parent',axes1,...
    'FaceColor',[0.800000011920929 0.800000011920929 0.800000011920929]);

% Create xlabel
xlabel('Day','FontSize',13.2);

% Create ylabel
ylabel('Precipitation (mm)','FontSize',13.2);

% Create legend
legend1 = legend(axes1,'show');
set(legend1,...
    'Position',[0.359126985145229 0.696015099320388 0.24642856706466 0.0610948031287325],...
    'FontSize',12,...
    'EdgeColor','none',...
    'Color','none');

% Create axes
axes2 = axes('Parent',figure1,'HitTest','off','Color','none',...
    'YMinorTick','on',...
    'YTickLabel',{'1','2','3','4','5','6','7'},...
    'YTick',[1 2 3 4 5 6 7],...
    'YColor',[0 0.447 0.741],...
    'YAxisLocation','right',...
    'FontSize',12,...
    'FontName','Times New Roman',...
    'Position',[0.13 0.11 0.77 0.81]);
%% Uncomment the following line to preserve the X-limits of the axes
xlim(axes2,[(xvector1(1)-1) (xvector1(end)+1)]);

%% Uncomment the following line to preserve the Y-limits of the axes
ylim(axes2,[0 7]);
hold(axes2,'on');

% Create multiple lines using matrix input to plot
plot1 = plot(xvector1,YMatrix1,'Parent',axes2,'LineWidth',1,'Color',[0 0 1]);
set(plot1(1),'DisplayName','SPR 5 cm');
set(plot1(2),'DisplayName','SPR 15 cm','LineStyle','--');
set(plot1(3),'DisplayName','SPR 25 cm','LineStyle',':');

% Create ylabel
ylabel('Soil penetration resistance (MPa)','FontSize',13.2);

% Create legend
legend2 = legend(axes2,'show');
set(legend2,...
    'Position',[0.358168011168792 0.745934111734785 0.230357138972197 0.15985078572302],...
    'FontSize',12,...
    'EdgeColor','none',...
    'Color','none');

hold(axes1,'on');
hold(axes2,'on');
