# Supplementary material for: Mechanical and Hydric Stress Effects on Maize Root System Development at Different Soil Compaction Levels
Source: Front Plant Sci. 2019 Oct 29;10:1358. doi: 10.3389/fpls.2019.01358 (PMC6833975; doi:10.3389/fpls.2019.01358)
Supplement: Supplementary file 2 [file DataSheet_1.zip › Code_RootBox_MaizePaper_MoacirTuzzindeMoraes_Frontiers/createfigurestrength1.m]

function createfigurestrength(xdata1, ydata1, zdata1)
%CREATEFIGURE(XDATA1, YDATA1, ZDATA1)
%  XDATA1:  contour x
%  YDATA1:  contour y
%  ZDATA1:  contour z

%  Auto-generated by MATLAB on 29-Apr-2016 17:26:38

% Create figure
figure1 = figure('Colormap',...
    [0.5 0 0;0.5625 0 0;0.625 0 0;0.6875 0 0;0.75 0 0;0.8125 0 0;0.875 0 0;0.9375 0 0;1 0 0;1 0.0625 0;1 0.125 0;1 0.1875 0;1 0.25 0;1 0.3125 0;1 0.375 0;1 0.4375 0;1 0.5 0;1 0.5625 0;1 0.625 0;1 0.6875 0;1 0.75 0;1 0.8125 0;1 0.875 0;1 0.9375 0;1 1 0;0.9375 1 0.0625;0.875 1 0.125;0.8125 1 0.1875;0.75 1 0.25;0.6875 1 0.3125;0.625 1 0.375;0.5625 1 0.4375;0.5 1 0.5;0.4375 1 0.5625;0.375 1 0.625;0.3125 1 0.6875;0.25 1 0.75;0.1875 1 0.8125;0.125 1 0.875;0.0625 1 0.9375;0 1 1;0 0.9375 1;0 0.875 1;0 0.8125 1;0 0.75 1;0 0.6875 1;0 0.625 1;0 0.5625 1;0 0.5 1;0 0.4375 1;0 0.375 1;0 0.3125 1;0 0.25 1;0 0.1875 1;0 0.125 1;0 0.0625 1;0 0 1;0 0 0.9375;0 0 0.875;0 0 0.8125;0 0 0.75;0 0 0.6875;0 0 0.625;0 0 0.5625]);

% Create axes
axes1 = axes('Parent',figure1,'BoxStyle','full',...
    'YTickLabel',['1 ';'2 ';'3 ';'4 ';'5 ';'6 ';'7 ';'8 ';'9 ';'10'],...
    'YTick',[1 2 3 4 5 6 7 8 9 10],...
    'XScale','log',...
    'Layer','top',...
    'FontSize',16,...
    'FontName','Times New Roman');
%% Uncomment the following line to preserve the X-limits of the axes
 xlim(axes1,[1 16000]);
%% Uncomment the following line to preserve the Y-limits of the axes
 ylim(axes1,[0 10]);
box(axes1,'on');
grid(axes1,'on');
hold(axes1,'on');
caxis([0 1])
% Create contour
contour(xdata1,ydata1,zdata1,'ShowText','on','LineStyle','none',...
    'LevelStep',0.05,...
    'Fill','on');

% Create xlabel
xlabel('Matric potential (cm)','FontSize',18);

% Create ylabel
ylabel('Penetration resistance (MPa)','FontSize',18);

% Create title
title('Strength function','FontSize',18);

% Create colorbar
colorbar('peer',axes1);
