# Supplementary material for: Mechanical and Hydric Stress Effects on Maize Root System Development at Different Soil Compaction Levels
Source: Front Plant Sci. 2019 Oct 29;10:1358. doi: 10.3389/fpls.2019.01358 (PMC6833975; doi:10.3389/fpls.2019.01358)
Supplement: Supplementary file 2 [file DataSheet_1.zip › Code_RootBox_MaizePaper_MoacirTuzzindeMoraes_Frontiers/createfigureUv2L.m]

function createfigureUv2L(X1, YMatrix1)
%CREATEFIGURE(X1, YMATRIX1)
%  X1:  vector of x data
%  YMATRIX1:  matrix of y data

%  Auto-generated by MATLAB on 16-May-2016 16:05:00

% Create figure
figure1 = figure;

% Create axes
axes1 = axes('Parent',figure1);
%% Uncomment the following line to preserve the Y-limits of the axes
% ylim(axes1,[0.2 0.5]);
box(axes1,'on');
hold(axes1,'on');

% Create multiple lines using matrix input to plot
plot1 = plot(X1,YMatrix1,'Parent',axes1);
set(plot1(1),'DisplayName','Simulated, 8 cm','Color',[0 0 1]);
set(plot1(2),'DisplayName','Field, 8 cm','MarkerFaceColor',[0 0 1],...
    'MarkerEdgeColor',[0 0 0],...
    'Marker','o',...
    'LineStyle','none',...
    'Color',[0.85 0.325 0.098]);
set(plot1(3),'DisplayName','Simulated, 16 cm','Color',[1 0 0]);
set(plot1(4),'DisplayName','Field, 16 cm','MarkerFaceColor',[1 0 0],...
    'MarkerEdgeColor',[0 0 0],...
    'Marker','square',...
    'LineStyle','none',...
    'Color',[1 0 0]);

% Create xlabel
xlabel({'Time (days)'},'FontSize',11);

% Create ylabel
ylabel({'Water content (m{^3} m{^-^3})'},'FontSize',11);

% Create title
title({'Simulated vs meansured'},'FontSize',11);

% Create legend
legend1 = legend(axes1,'show');
set(legend1,...
    'Position',[0.162990785006392 0.191062134867977 0.207520887504713 0.29257811717689],...
    'EdgeColor',[1 1 1]);
