# Supplementary material for: Mechanical and Hydric Stress Effects on Maize Root System Development at Different Soil Compaction Levels
Source: Front Plant Sci. 2019 Oct 29;10:1358. doi: 10.3389/fpls.2019.01358 (PMC6833975; doi:10.3389/fpls.2019.01358)
Supplement: Supplementary file 2 [file DataSheet_1.zip › Code_RootBox_MaizePaper_MoacirTuzzindeMoraes_Frontiers/createfigureUvscatter.m]

function createfigureUvscatter(xvector1, yvector1, YMatrix1, X1, Y2)
%CREATEFIGURE(XVECTOR1, YVECTOR1, YMATRIX1, X1, UV2010FIELD8CM1, S1, C1)
%  XVECTOR1:  bar xvector
%  YVECTOR1:  bar yvector
%  YMATRIX1:  matrix of y data
%  X1:  scatter x
%  UV2010FIELD8CM1:  scatter y
%  S1:  scatter s
%  C1:  scatter c

%  Auto-generated by MATLAB on 10-May-2016 10:16:05

% Create figure
figure1 = figure;

% Create axes
axes1 = axes('Parent',figure1,'YMinorTick','on',...
    'YTick',[0 10 20 30 40 50 60 70 80 90 100],...
    'XMinorTick','on',...
    'FontSize',12,...
    'FontName','Times New Roman',...
    'Position',[0.13 0.11 0.770439238653001 0.81512077294686]);
%% Uncomment the following line to preserve the X-limits of the axes
% xlim(axes1,[0 124]);
hold(axes1,'on');

% Create bar
bar(xvector1,yvector1,'DisplayName','Precipitation','Parent',axes1,...
    'FaceColor',[0.800000011920929 0.800000011920929 0.800000011920929]);

% Create xlabel
xlabel('Day','FontSize',13.2);

% Create ylabel
ylabel('Precipitation (mm)','FontSize',13.2);

% Create legend
legend1 = legend(axes1,'show');
set(legend1,...
    'Position',[0.521924602647293 0.792140467144811 0.0718749987271925 0.0285951048242801],...
    'FontSize',12,...
    'EdgeColor','none',...
    'Color','none');

% Create axes
axes2 = axes('Parent',figure1,'HitTest','off','Color','none',...
    'YMinorTick','on',...
    'YTick',[0.2 0.25 0.3 0.35 0.4 0.45 0.5],...
    'YColor',[0 0.447 0.741],...
    'YAxisLocation','right',...
    'FontSize',12,...
    'FontName','Times New Roman',...
    'Position',[0.13 0.11 0.770439238653001 0.815]);
%% Uncomment the following line to preserve the X-limits of the axes
% xlim(axes2,[0 124]);
%% Uncomment the following line to preserve the Y-limits of the axes
 ylim(axes2,[0.25 0.5]);
hold(axes2,'on');

% Create multiple lines using matrix input to plot
plot1 = plot(xvector1,YMatrix1,'Parent',axes2,'LineWidth',1,'Color',[0 0 1]);
set(plot1(1),'DisplayName','5 cm');
set(plot1(2),'DisplayName','15 cm','LineStyle','--');
set(plot1(3),'DisplayName','25 cm','LineStyle',':');

% Create scatter
scatter(X1,Y2,'DisplayName','8 cm field','Parent',axes2);

% Create ylabel
ylabel('Water content (m^{3} m^{-3})','FontSize',13.2);

% Create legend
legend2 = legend(axes2,'show');
set(legend2,...
    'Position',[0.524388247631997 0.820608516542062 0.0499999993791183 0.074817328805559],...
    'FontSize',12,...
    'EdgeColor','none',...
    'Color','none');
