# Supplementary material for: Mechanical and Hydric Stress Effects on Maize Root System Development at Different Soil Compaction Levels
Source: Front Plant Sci. 2019 Oct 29;10:1358. doi: 10.3389/fpls.2019.01358 (PMC6833975; doi:10.3389/fpls.2019.01358)
Supplement: Supplementary file 2 [file DataSheet_1.zip › Code_RootBox_MaizePaper_MoacirTuzzindeMoraes_Frontiers/createfigureWaterflux.m]

function createfigureWaterflux(xvector1, yvector1, Y1, YMatrix1)
%CREATEFIGURE(XVECTOR1, YVECTOR1, Y1, YMATRIX1)
%  XVECTOR1:  bar xvector
%  YVECTOR1:  bar yvector
%  Y1:  stairs y
%  YMATRIX1:  matrix of y data

%  Auto-generated by MATLAB on 04-May-2016 12:09:36

% Create figure
figure1 = figure;

% Create axes
axes1 = axes('Parent',figure1);
%% Uncomment the following line to preserve the X-limits of the axes
% xlim(axes1,[270 310]);
box(axes1,'on');
hold(axes1,'on');

% Create bar
bar(xvector1,yvector1,'DisplayName','QSUP','FaceColor',[0 1 0]);

% Create stairs
stairs(xvector1,Y1,'DisplayName','QBOT','LineStyle',':','Color',[0 0 0]);

% Create multiple lines using matrix input to plot
plot1 = plot(xvector1,YMatrix1,'Parent',axes1);
set(plot1(1),'DisplayName','Runoff','LineStyle','-.','Color',[0 0 0]);
set(plot1(2),'DisplayName','Tp','Color',[0 0 1]);
set(plot1(3),'DisplayName','Teff','Color',[1 0 0]);

% Create xlabel
xlabel('time (days)');

% Create ylabel
ylabel('water flux [mm]');

% Create title
title('Water flux','FontSize',11);

% Create legend
legend1 = legend(axes1,'show');
set(legend1,'Location','best');
