# Supplementary material for: Mechanical and Hydric Stress Effects on Maize Root System Development at Different Soil Compaction Levels
Source: Front Plant Sci. 2019 Oct 29;10:1358. doi: 10.3389/fpls.2019.01358 (PMC6833975; doi:10.3389/fpls.2019.01358)
Supplement: Supplementary file 2 [file DataSheet_1.zip › Code_RootBox_MaizePaper_MoacirTuzzindeMoraes_Frontiers/egu_6londrina_test.m]

clear all;

%
% Egu_6 :
% Silt over 136 days without root uptake, top boundary according to climate
% data, bot boundary free drainage
%

% % Silt
% sp.theta_R = 0.034 ;
% sp.theta_S = 0.46;
% sp.alpha = 0.016;
% sp.n = 1.37;
% sp.m = 1-1/sp.n;
% sp.Ksat = 0.00416667; % [cm/min]

% Loam
%sp.theta_R = 0.078;
%sp.theta_S = 0.43;
%sp.alpha = 0.036;
%sp.n = 1.56;
%sp.m = 1-1/sp.n;
%sp.Ksat = 0.0173333;%*(24*60); % [cm/min] 


  % % Very Clay soil (topsoil), oxisol Londrina, Brazil % modified by Moacir
 %   sp.alpha   = 0.0892; %[1/cm] % modified by Moacir
  %  sp.theta_S = 0.555; % modified by Moacir 0.421;
  %  sp.theta_R = 0.198; % modified by Moacir
   % sp.n       = 1.1848; % modified by Moacir
   % sp.m       = 1-1./sp.n; %1-1/sp.n; % modified by Moacir
   % sp.Ksat    = 39.36;%/(24*60); % cm day/(24*60)=[cm/min] % modified by Moacir sp.Ksat    = 83.78/(24*60); (34.91 mm/h)
 %   sp.BD      = 1; %1.21bulk density, Modified by Moacir 0.95


for layer=1:5  %(top layer, from 0 to 10 cm oxisol londrina)
    % % Very Clay soil (topsoil), oxisol Londrina, Brazil % modified by Moacir
    sp(layer).alpha   = 0.0892; %[1/cm] % modified by Moacir
    sp(layer).theta_S = 0.555; % modified by Moacir 0.421;
    sp(layer).theta_R = 0.198; % modified by Moacir
    sp(layer).n       = 1.1848; % modified by Moacir
    sp(layer).m       = 1-1./sp(layer).n; %1-1/sp.n; % modified by Moacir
    sp(layer).Ksat    = 39.36; % [cm/min] % modified by Moacir sp.Ksat    = 83.78/(24*60); (34.91 mm/h)
    sp(layer).BD      = 1.21; %1.21bulk density, Modified by Moacir 0.95
end;

for layer=6:10  %(top layer, from 0 to 10 cm oxisol londrina)
    % % Very Clay soil (topsoil), oxisol Londrina, Brazil % modified by Moacir
    sp(layer).alpha   = 0.0892; %[1/cm] % modified by Moacir
    sp(layer).theta_S = 0.555; % modified by Moacir 0.421;
    sp(layer).theta_R = 0.198; % modified by Moacir
    sp(layer).n       = 1.1848; % modified by Moacir
    sp(layer).m       = 1-1./sp(layer).n; %1-1/sp.n; % modified by Moacir
    sp(layer).Ksat    = 39.36; % [cm/min] % modified by Moacir sp.Ksat    = 83.78/(24*60); (34.91 mm/h)
    sp(layer).BD      = 1.21; %1.21bulk density, Modified by Moacir 0.95
end;

for layer=11:15 %(Layer from 11 to 20 cm oxisol londrina)
    % % Very Clay soil, oxisol Londrina, Brazil % modified by Moacir
    sp(layer).alpha   = 0.0822; %[1/cm] % modified by Moacir
    sp(layer).theta_S = 0.537; % modified by Moacir 0.421;
    sp(layer).theta_R = 0.200; % modified by Moacir
    sp(layer).n       = 1.1503; % modified by Moacir
    sp(layer).m       = 1-1./sp(layer).n; %1-1/sp.n; % modified by Moacir
    sp(layer).Ksat    = 39.36; % [cm/min] % modified by Moacir sp.Ksat    = 83.78/(24*60);
    sp(layer).BD      = 1.26; %bulk density, Modified by Moacir 1.11
end;
for layer=16:20 %(Layer from 11 to 20 cm oxisol londrina)
    % % Very Clay soil, oxisol Londrina, Brazil % modified by Moacir
    sp(layer).alpha   = 0.0822; %[1/cm] % modified by Moacir
    sp(layer).theta_S = 0.537; % modified by Moacir 0.421;
    sp(layer).theta_R = 0.200; % modified by Moacir
    sp(layer).n       = 1.1503; % modified by Moacir
    sp(layer).m       = 1-1./sp(layer).n; %1-1/sp.n; % modified by Moacir
    sp(layer).Ksat    = 39.36; % [cm/min] % modified by Moacir sp.Ksat    = 83.78/(24*60);
    sp(layer).BD      = 1.26; %(1.30)bulk density, Modified by Moacir 1.11
end;
for layer=21:30 %(Layer from 21 to 50 cm oxisol londrina)
    % % Very Clay soil, oxisol Londrina, Brazil % modified by Moacir
    sp(layer).alpha   = 0.0756; %[1/cm] % modified by Moacir
    sp(layer).theta_S = 0.539; % modified by Moacir 0.421;
    sp(layer).theta_R = 0.200; % modified by Moacir
    sp(layer).n       = 1.1407; % modified by Moacir
    sp(layer).m       = 1-1./sp(layer).n; %1-1/sp.n; % modified by Moacir
    sp(layer).Ksat    = 54.15; % [cm/min] % modified by Moacir sp.Ksat    = 83.78/(24*60);
    sp(layer).BD      = 1.26; %1.26bulk density, Modified by Moacir 1.23
end;

for layer=31:80 %(Layer from 21 to 50 cm oxisol londrina)
    % % Very Clay soil, oxisol Londrina, Brazil % modified by Moacir
    sp(layer).alpha   = 0.0756; %[1/cm] % modified by Moacir
    sp(layer).theta_S = 0.539; % modified by Moacir 0.421;
    sp(layer).theta_R = 0.200; % modified by Moacir
    sp(layer).n       = 1.1407; % modified by Moacir
    sp(layer).m       = 1-1./sp(layer).n; %1-1/sp.n; % modified by Moacir
    sp(layer).Ksat    = 54.15; % [cm/min] % modified by Moacir sp.Ksat    = 83.78/(24*60);
    sp(layer).BD      = 1.26; %1.26bulk density, Modified by Moacir 1.23
end;

for layer=81:100 %(Layer from 21 to 50 cm oxisol londrina)
    % % Very Clay soil, oxisol Londrina, Brazil % modified by Moacir
    sp(layer).alpha   = 0.0756; %[1/cm] % modified by Moacir
    sp(layer).theta_S = 0.539; % modified by Moacir 0.421;
    sp(layer).theta_R = 0.200; % modified by Moacir
    sp(layer).n       = 1.1407; % modified by Moacir
    sp(layer).m       = 1-1./sp(layer).n; %1-1/sp.n; % modified by Moacir
    sp(layer).Ksat    = 54.15; % [cm/min] % modified by Moacir sp.Ksat    = 83.78/(24*60);
    sp(layer).BD      = 1.26; %1.26bulk density, Modified by Moacir 1.23
end;


% Time variables
T = 24*60; % [min]

% Mesh variables (1D)
depth = 100; % [cm]
Z = linspace(-1,-depth,100); 

% Initial conditions
H0=-100*ones(length(Z),1);    %[cm]
%H0 = H(:,end);

% climate data
days = 123;%365;
%load qpreceva_med.mat
load qpreceva2010.mat
qpreceva=qpreceva2010/(10);%*24*60);%*60*24; %(from Moacir (24*60) [cm/min] mediterranean climate

% Top boundary conditions
%htop = -9e5*ones(days,1); % atmospheric pressure (cosnst)
load hatm2010.mat
htop(1:123) = hatm2010(1:123);%(56:218);
%[~,Ktop,~] = vanGenuchtenTop(htop,sp(1));
for i=1:123
    tic
    if qpreceva(:,i) >=0 %condition for Evaporation
        [~,Ktop(:,i),~] = vanGenuchtenTop(htop(i),sp(1)); % [cm/min] % From Moacir, top layer
    end
    if qpreceva(:,i) <0 %it is raining, there is no evaporation
        Ktop(1,i)=0;
        toc
    end
end


tn = @(K,theta,s,hpm1,cpm1,thetapm1,ct,T,T0,dt,dz) bc_precevap_M(htop,Ktop,sp(1).Ksat,qpreceva, K,theta,s,hpm1,cpm1,thetapm1,T,T0,dt,dz);

% Bottom boundary conditions
bn = @(K,theta,s,hpm1,cpm1,thetapm1,ct,T0,dt,dz) bc_freedrainage_M(K,theta,s,hpm1,cpm1,thetapm1,dt,dz);

% Water uptake
wu = @(h,sp,ZZ,T,T0,R,rad) 0; % no water uptake
       
% simulation
tic
[~,H(:,1),K(:,1),THETA(:,1),~,~,~]=richards1D_M(Z,T,1,H0,sp,tn,bn,wu,0,0);


%[H(:,1),K(:,1),THETA(:,1)] = richards1D_M(Z,T,1,H0,sp,tn,bn,wu);
%    [~,H(:,1),K(:,1),THETA(:,1),~,~,~] = richards1D_M(Z,T,1,H0,sp,tn,bn,wu,0,0);
for T0 = 2 : days   
 % [H(:,T0),K(:,T0),THETA(:,T0)] = richards1D_M(Z,T,T0,H(:,T0-1),sp,tn,bn,wu);   
    [~,H(:,T0),K(:,T0),THETA(:,T0),~,~,~] = richards1D_M(Z,T,T0,H(:,T0-1),sp,tn,bn,wu,0,0);
    
end
toc
save(['results_Moacir_No_tillage2010' num2str(T0) 'h0' num2str(depth) '.mat']); 

% plot results
figure
colormap(jet);
[X,Y] = meshgrid(1:days,Z');
%monthlim=[1,31,59,90,120,151,181,212,243,273,304,334,365];
monthlim=[1,31,92,123];
%xticklabels=['Jan';'Feb';'Mar';'Apr';'May';'Jun';'Jul';'Aug';'Sep';'Oct';'Nov';'Dec'];
xticklabels=['Jul';'Aug';'Sep';'Oct';'Nov';'Dec'];

subplot(2,1,1);
%contourf(X,Y,(abs(H)),20);
contourf(X,Y,-log(abs(H)),20);
%caxis([0 15000]);
colorbar;
xlabel('Time (days)');
ylabel('Pressure head (cm)'); % TODO log ticks in colorbar
set(gca,'Xlim',[1,123],'XTick',monthlim,'XTicklabel',xticklabels);

subplot(2,1,2);
colormap(flipud(colormap)); % bule stands for water
contourf(X,Y,THETA,20);
colorbar;
xlabel('Time (days)');
ylabel('Water content (1)');
set(gca,'Xlim',[1,123],'XTick',monthlim,'XTicklabel',xticklabels);

load 'Uv2010field.mat'
%figure
createfigureUv(X(1,32:92),[THETA(8,32:92);Uv2010field(1,32:92)]);
