# Supplementary material for: Mechanical and Hydric Stress Effects on Maize Root System Development at Different Soil Compaction Levels
Source: Front Plant Sci. 2019 Oct 29;10:1358. doi: 10.3389/fpls.2019.01358 (PMC6833975; doi:10.3389/fpls.2019.01358)
Supplement: Supplementary file 2 [file DataSheet_1.zip › Code_RootBox_MaizePaper_MoacirTuzzindeMoraes_Frontiers/Example_Densities_Moacir.m]

%
% Root system analysis: root surface densities in REVs root length
% fractions versus depth.
% 
% See also: getDensity, Example_Maize
%
% Copyright 2008-2013 Daniel Leitner. See license.txt for details.
% 
clear all;
set(0,'RecursionLimit',10000);


%load('results_Moacir_No_tillage2013534h0100.mat')
load('results_Moacir_Chiselling2013534h0100.mat')
%load('results_Moacir_C42013534h0100.mat')
%load('results_Moacir_C82013534h0100.mat')
%load('results_Moacir_No_tillage2013nostress534h0100.mat')
%load('results_Moacir_Chiselling2013nostress534h0100.mat')
bnd = getBounds(str);

% plot root system (surface densities in y-z plane)
plant_x=12; plant_y=90; plant_z=-50; %plant_x=13 plant_x=(bnd(2)-bnd(1))
figure
X = linspace(-ceil(plant_x/2),ceil(plant_x/2),3); 
Y = linspace(-45,45,4); 
Z = 0:-10:bnd(5); Z=[bnd(6),Z,bnd(5)]; Z = fliplr(Z);
m = getDensity_periodic(str,X,Y,Z,'l'); % s for superficial area; l for length
%m = getDensity_periodic(str,[-inf,inf],Y,Z,'l'); % s for superficial area; l for length
%RL = squeeze(getDensity(str,[-inf,inf],[-inf,inf],[-inf,z_,inf],'l'))
m_=m(1,:,:); m_=squeeze(m_); m_ = permute(m_,[2,1]);
m_(2:end-1,:) = m_(2:end-1,:)/(30*10*12);
m_(1,:)=m_(1,:)/(30*1.5*12); %top and bottom layer are not equal to 10cm
m_(end,:)=m_(end,:)/(30*(Z(2)-Z(1))*12);
Y_ = 0.5*(Y(1:end-1)+Y(2:end));
Z_ = 0.5*(Z(1:end-1)+Z(2:end));
contourf(Y_,Z_(1:end-1),m_(1:end-1,:));
colormap(jet)
colorbar
