# Supplementary material for: Mechanical and Hydric Stress Effects on Maize Root System Development at Different Soil Compaction Levels
Source: Front Plant Sci. 2019 Oct 29;10:1358. doi: 10.3389/fpls.2019.01358 (PMC6833975; doi:10.3389/fpls.2019.01358)
Supplement: Supplementary file 2 [file DataSheet_1.zip › Code_RootBox_MaizePaper_MoacirTuzzindeMoraes_Frontiers/Figure_2D.m]

bnd = getBounds(str);   %where str is your l-system str of the root system

% plot root system (RLD in y-z plane)
figure
plotTubes(str); hold on;
X = linspace(-45,+45,91); %X = linspace(bnd(1),bnd(2),3);    %here you have to choose how many "boxes" you want to have. here the resolution in the x-direction is low.
Y = linspace(bnd(3),bnd(4),2);
Z =linspace(50,0,6);%Z =  linspace(bnd(5),bnd(6),20);
m = getDensity(str,X,Y,Z,'l');
m = permute(m,[2,1,3]);
%slice(0.5*(X(1:end-1)+X(2:end)),0.5*(Y(1:end-1)+Y(2:end)),0.5*(Z(1:end-1)+Z(2:end)),m,[0],[],[]);
%light, view(70,30);

% plot root system (RLD in x-y plane)
%figure
% plotTubes(str); hold on;
%X = linspace(bnd(1),bnd(2),10);    % here the resolution in the x-direction is increased
%m = getDensity(str,X,Y,Z,'s');
%m = permute(m,[2,1,3]);
%slice(0.5*(X(1:end-1)+X(2:end)),0.5*(Y(1:end-1)+Y(2:end)),0.5*(Z(1:end-1)+Z(2:end)),m,[],[],[-15]);
%light, view(37.5,30);

% root length fraction / depth
X = [-inf inf];
Y = [-inf inf];
Z = linspace(bnd(5),bnd(6),20);
[map,l] = getDensity(str,X,Y,Z,'l'); % l for lenght, s for surface
d = 1:size(map,3);
d(:) = map(1,1,:);
figure;
plot(d/l,Z(1:length(d)));
title('Root length distribution')
ylabel('depth (cm)');
xlabel('root length fraction');
