# Supplementary material for: Mechanical and Hydric Stress Effects on Maize Root System Development at Different Soil Compaction Levels
Source: Front Plant Sci. 2019 Oct 29;10:1358. doi: 10.3389/fpls.2019.01358 (PMC6833975; doi:10.3389/fpls.2019.01358)
Supplement: Supplementary file 2 [file DataSheet_1.zip › Code_RootBox_MaizePaper_MoacirTuzzindeMoraes_Frontiers/getDensity_periodic.m]

function [map,total] = getDensity(str,X,Y,Z,mode,D,GC,TI,TY)
% getDensity: Creates an averaged map over an REV from an L-System string
%
% The map contains either averaged volume, surface or length over the
% corresponding rectangular domains.
%
% Parameters:
% str               l-system string
% X,Y,Z             a rectangular mesh
% (mode)            'v' :volume, 's' :surface, 'l' :length, 't' :tips;
%                   capital letters to exclude dead root segments (with
%                   color = [0,0,0]). (default mode='s')         
% (D)               diameter classses, default D = [-inf inf].
% (GC)              grey scaled color classes, default GC = [-inf inf].
% (TI)              time classes, default = [-inf inf].
% (TY)              type classes, default = [-inf inf].
%
% map               map (length, surface or volume units, not density!)
                    
% total             total volume, surface or length
%
% See also: getTotal, Example_Densities
%
% Copyright 2012-2013 Daniel Leitner. See license.txt for details.
%

if (nargin<5)
    mode='l';
end

if (nargin<6)
    D = [-inf inf];
end

if (nargin<7)
    GC = [-inf inf];
end

if (nargin<8)
    TI = [-inf inf];
end

if (nargin<9)
    TY = [-inf inf];
end

%
% calcualte segment quantities v
%
[x1,x2,r,color,time,type]=getSegments(str);
for i=1:length(x1)
    x=x1(i,1); y=x1(i,2); x_=x2(i,1); y_=x2(i,2);
       if x >=0
        while x > 6 %6.5
            x= x - 12; %-13
            x_= x_ - 12; %-13
        end
    elseif x <0
        while x < -6 %-6.5
            x= x + 12; %+13
            x_= x_ + 12; %+13
        end
    end
    if y >=0
        while y > 50
            y= y - 100;
            y_= y_ - 100;
        end
        elseif y <0
        while y < -45
            y= y + 90;
            y_= y_ + 90;
        end
    end
    x1(i,1)=x; x1(i,2)=y; x2(i,1)=x_; x2(i,2)=y_;
end
 
mid = (x1+x2)/2;
len = sqrt(sum((x2-x1).^2,2));
gsc = mean(color,2);
switch mode
    case 'v'
        v = len.*r.^2.*pi;
    case 's'
        v = len.*2.*r*pi;
    case 'l'
        v = len;
    case 't'
        v = 1.*isnan(time); % tips have time nan
    case 'V'
        v = (gsc==0).*len.*r.^2*pi; % volume if alive;
    case 'S'
        v = (gsc==0).*len.*2.*r*pi; % surface if alive;
    case 'L'
        v = (gsc==0).*len; % length if alive
end
total = sum(v);

%
% calculate indices corresponding to v
%
x = mid(:,1);
ix = zeros(size(x));
for i = 1 : length(X)-1
    ind = x>=X(i) & x<X(i+1);
    ix(ind) = i;
end

y = mid(:,2);
iy = zeros(size(y));
for i = 1 : length(Y)-1
    ind = y>=Y(i) & y<Y(i+1);
    iy(ind) = i;
end

z = mid(:,3);
iz = zeros(size(z));
for i = 1 : length(Z)-1
    ind = z>Z(i) & z<=Z(i+1);
    iz(ind) = i;
end

id = zeros(size(r));
for i = 1 : length(D)-1
    ind = 2*r>=D(i) & 2*r<D(i+1);
    id(ind) = i;
end

ic = zeros(size(gsc));
for i = 1 : length(GC)-1
    ind = gsc>=GC(i) & gsc<GC(i+1);
    ic(ind) = i;
end

time(isnan(time))=max(time); % root tips have nan value; replace by oldest creation time
time(isnan(time))=0; % if only nan values, set to zero

iti = zeros(size(time));
for i = 1 : length(TI)-1
    ind = time>=TI(i) & time<TI(i+1);
    iti(ind) = i;
end

ity= zeros(size(type));
for i = 1 : length(TY)-1
    ind = type>=TY(i) & type<TY(i+1);
    ity(ind) = i;
end

%
% accumulate everything
%
map = accumarray([ix,iy,iz,id,ic,iti,ity],v',...
    [length(X)-1,length(Y)-1,length(Z)-1,length(D)-1,length(GC)-1,...
    length(TI)-1,length(TY)-1]);
