# Supplementary material for: Mechanical and Hydric Stress Effects on Maize Root System Development at Different Soil Compaction Levels
Source: Front Plant Sci. 2019 Oct 29;10:1358. doi: 10.3389/fpls.2019.01358 (PMC6833975; doi:10.3389/fpls.2019.01358)
Supplement: Supplementary file 2 [file DataSheet_1.zip › Code_RootBox_MaizePaper_MoacirTuzzindeMoraes_Frontiers/growthFunction.m]

function len = growthFunction(t, p, pos, invert)
% growthFunction: determines root length at a given time
%
% Parameters:
% t             root age
% p             parameters p(1) = type, p(2:3) = additional parameters
% (pos)         global position
% (invert)      invert growth function (default = false)
%
% len           length of root
%
% Implemented so far: 
% type = 1 :negative exponential growth, p(2) intial growth rate, 
%           p(3) maximal root length 
% type = 2 :linear growth,  p(2) growth rate, p(3) maximal root length
%
% Copyright 2013 Daniel Leitner. See license.txt for details.
%

    
    
if nargin<4

    invert = false;
    
end
id = p(1);
r = p(2);
k = p(3);
  
 % fprintf('Root elongation  %g/%\n',r); %from Moacir


if ~invert
    
    switch id
    
        case 1 % negative exponential
  
          len = k*(1-exp(-(r/k)*t));
            
        case 2 % constant until a maximal length is reached
           
            len = min(k,r * t);
            
        %
        % add further 
        %
        
        otherwise
            disp(['Error: ' num2str(id)]);
            
    end
        
else
    
    switch id
       
        
        case 1 % negative exponential
 
           % fprintf('mensure time %g/%\n',~invert); %from Moacir
            
            
     %          fprintf('Root elongation for time %g/%\n',r); %from Moacir
               
            k = k*1.001; % add a small value, so that k is reached in finite time
            len = t;
            t = - k/r*log(1-len/k);
            len = t;
            
            
        case 2 % constant until a maximal length is reached
           
            len = t;        
            t = len/r;           
            len = t;             
        
            
            
        otherwise % numerical inversion

            len = fzero(@(t_) growthFunction(t_,p,pos)-t,[0,3650]);
       
    
    end    
    
end
