# Supplementary material for: Mechanical and Hydric Stress Effects on Maize Root System Development at Different Soil Compaction Levels
Source: Front Plant Sci. 2019 Oct 29;10:1358. doi: 10.3389/fpls.2019.01358 (PMC6833975; doi:10.3389/fpls.2019.01358)
Supplement: Supplementary file 2 [file DataSheet_1.zip › Code_RootBox_MaizePaper_MoacirTuzzindeMoraes_Frontiers/makeMovie2.m]

function makeMovie2(name, res, croproottime, movietime, fview, hd, dayseeding, daysampleroot,stressREcrop,depthRoot)
% makeMovie: Creates an animation and stores it in an .avi movie file.
%
% Parameters:
% name           filename
% str            list of initial l-system letters; or precomputed slides
% simtime        simulation time (in days)
% movietime      length of the movie (in seconds)
% (fview)        callback function after the figure is drawn (default:
%                @(frame) view(0,0)), e.g. for rotation 
% (hd)           hd=0, 1080 lines, 50 fps, hd=1, 720 lines, 24 fps
%               (default = 0).
%
% See also: plotTubes, completeParams, applyRules 
%
% Copyright 2012-2014 Daniel Leitner & Andrea Schnepf. See license.txt for details.
%

global geometry;

if nargin<5
    fview = @(frame) view(0,0);
end

if nargin<6
    hd=0;
end
    
if iscell(res(dayseeding:daysampleroot)) % slides
    slides = res(dayseeding:daysampleroot); % rename
    nof = length(slides);
    FPS = max(1,round(nof/movietime)); % approximate fps    
else % precompute slides
    if hd 
        FPS = 50; 
    else 
        FPS = 30;
    end
    nof = movietime*FPS; % number of frames   
    dt = croproottime/(nof-1);
       
      %  slides=res;%from moacir
    for i = 1 : nof
        fprintf('preparing frame %g / %g \n',i,nof);
       % slides{i} = res{i}; %from moacir
        slides{i} = applyRules(slides{i-1},dt); %from moacir
    end
end

% get final bounds and increase 10 percent
b = getBounds(slides{end}); 
inc = 0.01;
b(1) = b(1) - inc*(b(2)-b(1)); % x
b(2) = b(2) + inc*(b(2)-b(1));
b(3) = b(3) - inc*(b(4)-b(3)); % y
b(4) = b(4) + inc*(b(4)-b(3));
b(5) = b(5) - inc*(b(6)-b(5)); % z 
b(6) = b(6) + inc*(b(6)-b(5));

if hd 
    yy = 1080;
else
    yy = 864; %cange from moacir 720;
end
xx = 1080; %round((yy/(b(6)-b(5)))*max(b(2)-b(1),b(3)-b(2)));

% precompute geometry boundaries
%X = linspace(b(1),b(2),100);
%Y = linspace(b(3),b(4),100);
%Z = linspace(b(5),b(6),100);
%[geom, n] = plotDistFunc(geometry,X,Y,Z);


% set video codec and options
writerObj = VideoWriter(name,'MPEG-4');
set(writerObj,'Quality',90);
set(writerObj,'FrameRate',FPS);
open(writerObj);

for i = 2 : nof

    fprintf('saving frame %g / %g \n',i-1,nof-1);
    fig = figure();
    clf;
    title(['Time: ' num2str(((i-1)/(nof-1))*croproottime,'%2.1f') ' days'],'fontsize',20); %from Moacir ((i-1)/(nof-1))*croproottime,
    daspect([1 2 1])
    set(fig,'Position',[10 60 xx yy]) 
    set(fig,'DoubleBuffer','on');    
    
    % plot roots
    subplot(1,2,1)
    title(['Time: ' num2str((i-1),'%2.1f') ' days'],'fontsize',20); %from Moacir ((i-1)/(nof-1))*croproottime,
    plotTubes(slides{i}); 
    hold on;  


    set(gca,'color','white')
%     set(gcf,'color','white')  
    set(gca,'FontSize',20)
    view(20,20);
    
    % plot bounds
%     p=patch(geom);
%     set(p,'VertexNormals',n);
%     set(p,'FaceColor',[0,0,1],'EdgeColor','none');
 %    alpha(p,0.2);
        
    % set axis
    axis(b);
    fview(i/FPS); % callback function for figure view
    xlabel('X (cm)','FontSize',18);
    %xlim([(-LengthX/2) (LengthX/2)]);
    xlim([-45 45]);
    zlabel('Depth (cm)','FontSize',18);
    zlim([-depthRoot 0]);
    
    
    h=subplot(1,2,2);
    contour([stressREcrop(:,i),stressREcrop(:,i)],'Fill','on');
    pos = [0.75, 0.25, 0.15, 0.50];
    set(h,'Position',pos,'XTick',[]);
    colormap(jet)
    colormap([0.5 0 0;0.625 0 0;0.75 0 0;0.875 0 0;1 0 0;1 0.111111111938953 0;1 0.222222223877907 0;1 0.333333343267441 0;1 0.444444447755814 0;1 0.555555582046509 0;1 0.666666686534882 0;1 0.777777791023254 0;1 0.888888895511627 0;1 1 0;0.909090936183929 1 0.0909090936183929;0.818181812763214 1 0.181818187236786;0.727272748947144 1 0.272727280855179;0.636363625526428 1 0.363636374473572;0.545454561710358 1 0.454545468091965;0.454545468091965 1 0.545454561710358;0.363636374473572 1 0.636363625526428;0.272727280855179 1 0.727272748947144;0.181818187236786 1 0.818181812763214;0.0909090936183929 1 0.909090936183929;0 1 1;0 0.949999988079071 1;0 0.899999976158142 1;0 0.850000023841858 1;0 0.800000011920929 1;0 0.75 1;0 0.699999988079071 1;0 0.649999976158142 1;0 0.600000023841858 1;0 0.550000011920929 1;0 0.5 1;0 0.449999988079071 1;0 0.400000005960464 1;0 0.349999994039536 1;0 0.300000011920929 1;0 0.25 1;0 0.200000002980232 1;0 0.150000005960464 1;0 0.100000001490116 1;0 0.0500000007450581 1;0 0 1;0 0 0.976973712444305;0 0 0.953947365283966;0 0 0.930921077728271;0 0 0.907894730567932;0 0 0.884868443012238;0 0 0.861842095851898;0 0 0.838815808296204;0 0 0.815789461135864;0 0 0.79276317358017;0 0 0.76973682641983;0 0 0.746710538864136;0 0 0.723684191703796;0 0 0.700657904148102;0 0 0.677631556987762;0 0 0.654605269432068;0 0 0.631578922271729;0 0 0.608552634716034;0 0 0.585526287555695;0 0 0.5625]);
    title ('srf')
    caxis([0 1])
    ylim([1 depthRoot])
    ylabel('Depth (cm)','FontSize',18);
    xlabel(['Day: ' num2str((i-1),'%2.0f')],'FontSize',18);
    set(gca,'YDir','Reverse')
    set(gca,'YTick',[5,10,15,20,25,30,35,40,45,50,55,60,65,70,75,80,85,90,95,100])
    set(gca,'YTickLabel',str2mat('-5','-10','-15','-20','-25','-30','-35','-40','-45','-50','-55','-60','-65','-70','-75','-80','-85','-90','-95','-100')),
    cb=contourcbar;
    set(get(cb,'YLabel'),'String','Stress reduction function')
    set(gca,'FontSize',18)
    grid on
    
    % capture frame
    pause(1);        
    frame = getframe(fig);
    writeVideo(writerObj,frame);
    close(fig);

end

close(writerObj);
