# Supplementary material for: Mechanical and Hydric Stress Effects on Maize Root System Development at Different Soil Compaction Levels
Source: Front Plant Sci. 2019 Oct 29;10:1358. doi: 10.3389/fpls.2019.01358 (PMC6833975; doi:10.3389/fpls.2019.01358)
Supplement: Supplementary file 2 [file DataSheet_1.zip › Code_RootBox_MaizePaper_MoacirTuzzindeMoraes_Frontiers/Modelling_Maize_Root_Growth_C4_2014_nostress.m]

%function Moacir_Mechanical_Stress_Modelling_C4_2014_nostress
%% File Moacir_Mechanical_Stress_Modelling, coupling Rootbox, Richard1D and Mechanical stress functions
% File to simulate the Maize root growth in the NTC4 treatment without stress reduction funtion;
%
% Code modified by Moacir, for coupling soil physical and root elongation
% to root growth described in Moraes et al. (2018) 
% The original RootBox code is described in Leitner et al. 2015 (Root architecture 
% modelling � A framework for plant and soil interaction)
%
% In this code the main Changes was the coupling of the soil physical stress, 
% water flux and root growth.
% 
% Moraes, M.T., Bengough, A.G., Debiasi, H. et al. Mechanistic framework to
% link root growth models with weather and soil physical properties, including 
% example applications to soybean growth in Brazil Plant Soil (2018) 428: 67. 
% https://doi.org/10.1007/s11104-018-3656-z

clear all


p = cell(4,1);


%-----------------------------------------
% Stress conditions % modified by Moacir
%-----------------------------------------

%% files for input
load hatm2013.mat
load hatm2014.mat
load Evap2013_C4.mat %this is Evaporation in mm/day
load Evap2014_C4.mat %this is Evaporation in mm/day
load Prec2013.mat % this is rainfall in mm/day
load Prec2014.mat % this is rainfall in mm/day
load Irrigation2013_C4.mat % this is irrigation in mm/day
load Irrigation2014_C4.mat % this is irrigation in mm/day
load Transp2013_C4.mat % this is the transpiration in mm/day
load Transp2014_C4.mat % this is the transpiration in mm/day
%%
%% create files in sequence
%observation:
%season 2013, from 1 to 365;
%season 2014, from 366 to 730;

% For evaporation, Rainfall and irrigation
for i=1:length(Evap2013_C4)
    PrecIrri(:,i)=Prec2013(1,i)+Irrigation2013_C4(1,i);%[mm day]
    Evap(:,i)=Evap2013_C4(1,i);%[mm day]
    Precevap(:,i)= Evap2013_C4(1,i)-Prec2013(1,i)-Irrigation2013_C4(1,i); %[mm day]% this is the difference from Evaporation, rainfall and irrigation mm/day
end
for i=1:length(Evap2014_C4)
    PrecIrri(:,i+length(Evap2013_C4))=Prec2014(1,i)+Irrigation2014_C4(1,i); %[mm day]
    Evap(:,i+length(Evap2013_C4))=Evap2014_C4(1,i); %[mm day]
    Precevap(:,i+length(Evap2013_C4))= Evap2014_C4(1,i)-Prec2014(1,i)-Irrigation2014_C4(1,i); % [mm day] this is the difference from Evaporation, rainfall and irrigation net mm/day
end
% for transpiration
for i=1:length(Transp2013_C4)
    Transp(:,i)= Transp2013_C4(1,i); % this is the pressure head in the atmosphere  cm
end
for i=1:length(Transp2014_C4)
    Transp(:,i+length(Transp2013_C4))= Transp2014_C4(1,i); % this is the pressure head in the atmosphere  cm
end
% for pressure head at the atmosphere
for i=1:length(hatm2013)
    hatm(:,i)= hatm2013(1,i); % this is the pressure head in the atmosphere  cm
end
for i=1:length(hatm2014)
    hatm(:,i+length(hatm2013))= hatm2014(1,i); % this is the pressure head in the atmosphere  cm
end
%%


%% observation for times
%season 2013, from 1 to 365; and season 2014, from 366 to 583;

%for Maize
%seeding: 27/02/2014, day: 423
%sample root: 18/06/2014, day: 534
%haverst: 06/08/2014, day: 583

%% for define the crop used

Maize = true; % true or false, you can change here false or true for simulate the crop

%%
%% adicional information for save the results
video=0; % for make vide of root growth: 1=true; 0 = false;
saveresults=1; % for save results: 1=true; 0=false;
savefigure = 1; % for save figures: 1=true; 0=false;
%%


%% information about the time crop
% it depend the crop for true or false

if Maize
    Crop = Maize;
    % time simulation and time crop
    %for Maize
    %seeding: 27/02/2014, day: 423
    %sample root: 18/06/2014, day: 534
    %haverst: 06/08/2014, day: 583
    daystart=410; %410 you can change here the date for start the simulation
    dayend=583; % 480you can change here the date for the end of simulation
    dayseeding = 423;%423maize_2014 day 423;
    daysampleroot= 534; %480maize_2014 day 534;
    dayharvest = 583; %425maize_2014 day 583;
    
    % area for each system root growth, for root length density
    LengthX = 90; %cm, change here for area of Root Length Density
    LengthY = 12; %cm, change here for area of Root Length Density

    
end
%%

%% for calculation about the time crop
croproottime = daysampleroot-dayseeding;
simtime=dayend-(daystart-1);
days=linspace(daystart,dayend,simtime);
%%

%% Top boundary conditions for all simulated time
htop(daystart:dayend) = hatm(daystart:dayend); %[cm] %(56:218);
qpreceva(daystart:dayend)=Precevap(daystart:dayend)/(10); %[cm day]
trasp(daystart:dayend)=Transp(daystart:dayend)/(10); %[cm day] %*24*60);%(56:218);

%%

%% Root parameters

if Maize
 
    %-----------------------------------------
    % Tap root
    %-----------------------------------------
% Parameters editable by the GUI [mean, sd]
p{1}.r = [2, 0]; % Initial elongation rate (cm/day)
p{1}.a = [0.13, 0]; % Root radius (cm)  
p{1}.theta = [0, 0]; % Insertion angle(rad)
p{1}.lb = [0.15, 0]; % Length of basal zone (cm)        
p{1}.la = [0.15, 0]; % Length of apical zone (cm)                    
p{1}.ln = [0.88, 0]; % Length between laterals (cm)
p{1}.nob = [90, 0]; % Maximal number of laterals (1)
% Additional parameters (predefined values, not altered by GUI)
p{1}.name = 'Tap root'; % Name of the root type
p{1}.color = [1, 0, 0]; % Color of the root (rgb)
type = 1; % Type of tropism (0 plagio-, 1 gravi-, 2 exo-, 3 chemo-/hydrotropism)
N = 1.5; % Strength of tropism
sigma = 0.2; % Expected change of root tip heading (rad/cm)
p{1}.tropism = [type, N, sigma]; % Root tropism
p{1}.dx = 0.25; % Spatial resolution along root axis (cm)
p{1}.rlt = [Inf, 0]; % Maximal root life time [mean, std] (days)
p{1}.gf = 1; % Type of growth function (1: negative exponential, 2: linear)

    % Preset by GUI
    p{1}.successor = [2, 1]; % Laterals [type,probability;type,probability;...]
    p{1}.sef = @(x) 1;%scaleElongationStressRE(x); % Scale root elongation funcntion
    p{1}.sbpf = @(x) 1; % Scale lateral branching probability function
    p{1}.saf = @(x) 1; % Scale lateral branching angle function
    
    
    %-----------------------------------------
    % Laterals
    %-----------------------------------------

% Parameters editable by the GUI [mean, sd]
p{2}.r = [0.75, 0]; % Initial elongation rate (cm/day)
p{2}.a = [0.05, 0]; % Root radius (cm)  
p{2}.theta = [1.22173, 0]; % Insertion angle (rad)
p{2}.lb = [2, 0]; % Length of basal zone (cm)        
p{2}.la = [3, 0]; % Length of apical zone (cm)                    
p{2}.ln = [0.89, 0]; % Length between laterals (cm)
p{2}.nob = [5, 0]; % Maximal number of laterals (1)

% Additional parameters (predefined values)
p{2}.name = 'Lateral'; % Name of the root type
p{2}.color = [0, 1, 0]; % Color of the root (rgb)
type = 1; % Type of tropism (0 plagio-, 1 gravi-, 2 exo-, 3 chemo-/hydrotropism)
N = 1; % Strength of tropism
sigma = 0.3; % Expected change of root tip heading (rad/cm)
p{2}.tropism = [type, N, sigma]; % Root tropism
p{2}.dx = 0.25; % Spatial resolution along root axis (cm)
p{2}.rlt = [Inf, 0]; % Maximal root life time [mean, std] (days)
p{2}.gf = 1; % Type of growth function (1: negative exponential, 2: linear)


    % Preset by GUI
    p{2}.successor = [3, 1]; % Laterals [type,probability;type,probability;...]
    p{2}.sef = @(x) 1;% scaleElongationStressRE(x); % Scale root elongation funcntion
    p{2}.sbpf = @(x) 1; % Scale lateral branching probability function
    p{2}.saf = @(x) 1; % Scale lateral branching angle function
    
    %-----------------------------------------
    % Second order laterals
    %-----------------------------------------
    % Parameters editable by the GUI
p{3}.r = [0.75, 0]; % Initial elongation rate (cm/day)
p{3}.a = [0.03, 0]; % Root radius (cm)  
p{3}.theta = [1.22173, 0]; % Insertion angle (rad)
p{3}.la = [5, 0]; % Length of root (cm)                    

% Additional parameters (predefined values)
p{3}.lb = [0, 0]; % Length of basal zone (cm)        
p{3}.ln = [0, 0]; % Length between laterals (cm)
p{3}.nob = [0, 0]; % Maximal number of laterals (1)
p{3}.name = 'Second order lateral'; % Name of the root type
p{3}.color = [0.5, 0.5, 0]; % Color of the root (rgb)
type = 1; % Type of tropism (0 plagio-, 1 gravi-, 2 exo-, 3 chemo-/hydrotropism)
N = 0; % Strength of tropism
sigma = 0.4; % Expected change of root tip heading (rad/cm)
p{3}.tropism = [type, N, sigma]; % Root tropism
p{3}.dx = 0.25; % Spatial resolution along root axis (cm)
p{3}.rlt = [Inf, 0]; % Maximal root life time [mean, std] (days)
p{3}.gf = 1; % Type of growth function (1: negative exponential, 2: linear)

 
    % Preset by GUI
    p{3}.successor = [3, 1]; % Laterals [type,probability;type,probability;...]
    p{3}.sef = @(x) 1;%scaleElongationStressRE(x); % Scale root elongation funcntion
    p{3}.sbpf = @(x) 1; % Scale lateral branching probability function
    p{3}.saf = @(x) 1; % Scale lateral branching angle function
    
    
    % -----------------------------------------
    % Basal roots
    % -----------------------------------------
   
% Parameters editable by the GUI [mean, sd]
p{4}.r = [3, 0]; % Initial elongation rate (cm/day)
p{4}.a = [0.1, 0]; % Root radius (cm)  
p{4}.theta = [1.309, 0]; % Insertion angle (rad)
p{4}.lb = [0.15, 0]; % Length of basal zone (cm)        
p{4}.la = [2, 0]; % Length of apical zone (cm)                    
p{4}.ln = [0.88, 0]; % Length between laterals (cm)
p{4}.nob = [90, 0]; % Maximal number of laterals (1)

% Additional parameters (predefined values)
p{4}.name = 'Basal root'; % Name of the root type
p{4}.color = [0.5, 0, 0.5]; % Color of the root (rgb)
type = 1; % Type of tropism (0 plagio-, 1 gravi-, 2 exo-, 3 chemo-/hydrotropism)
N = 1.5; % Strength of tropism
sigma = 0.1; % Expected change of root tip heading (rad/cm)
p{4}.tropism = [type, N, sigma]; % Root tropism
p{4}.dx = 0.25; % Spatial resolution along root axis (cm)
p{4}.rlt = [Inf, 0]; % Maximal root life time [mean, std] (days)
p{4}.gf = 1; % Type of growth function (1: negative exponential, 2: linear)


    % Preset by GUI
    p{4}.successor = [2, 1]; % Laterals [type,probability;type,probability;...]
    p{4}.sef = @(x) 1;%scaleElongationStressRE(x); % Scale root elongation funcntion
    p{4}.sbpf = @(x) 1; % Scale lateral branching probability function
    p{4}.saf = @(x) 1; % Scale lateral branching angle function
    
    
    
    % -----------------------------------------
    % Shoot borne roots
    % -----------------------------------------
    
% Parameters editable by the GUI [mean, sd]
p{5}.r = [3, 0]; % Initial elongation rate (cm/day)
p{5}.a = [0.1, 0]; % Root radius (cm)  
p{5}.theta = [1.5708, 0]; % Insertion angle (rad)
p{5}.lb = [2, 0]; % Length of basal zone (cm)        
p{5}.la = [2, 0]; % Length of apical zone (cm)                    
p{5}.ln = [0.88, 0]; % Length between laterals (cm)
p{5}.nob = [90, 0]; % Maximal number of laterals (1)

% Additional parameters (predefined values)
p{5}.name = 'Shoot borne root'; % Name of the root type
p{5}.color = [0, 0.5, 0.5]; % Color of the root (rgb)
type = 1; % Type of tropism (0 plagio-, 1 gravi-, 2 exo-, 3 chemo-/hydrotropism)
N = 1; % Strength of tropism
sigma = 0.05; % Expected change of root tip heading (rad/cm)
p{5}.tropism = [type, N, sigma]; % Root tropism
p{5}.dx = 0.25; % Spatial resolution along root axis (cm)
p{5}.rlt = [Inf, 0]; % Maximal root life time [mean, std] (days)
p{5}.gf = 1; % Type of growth function (1: negative exponential, 2: linear)

    % Preset by GUI
    p{5}.successor = [2, 1]; % Laterals [type,probability;type,probability;...]
    p{5}.sef = @(x) 1;%scaleElongationStressRE(x); % Scale root elongation funcntion
    p{5}.sbpf = @(x) 1; % Scale lateral branching probability function
    p{5}.saf = @(x) 1; % Scale lateral branching angle function
    
    
    
    %-----------------------------------------
    % Monocot plant data (editable by the GUI)
    %-----------------------------------------
    
    plantingdepth = 3; % (cm)% modified by Moacir
    
   
% Basal roots
basal_first = [3, 0]; % First occurence [mean, std] (days)
basal_delay = [2, 0]; % Interim time [mean, std] (days)
basal_max = 60; % Maximal number of basal roots (1)

% Shoot borne roots
sb_first = [1, 0]; % Emergence time of first shoot borne root (days)
sb_delay = [1.2, 0]; % Time delay between the emergence of shoot borne roots (days)
sb_nCR = [11, 0]; % Number of shoot borne roots per root crown (1)
sb_delayRC = [33, 0]; % Time delay between the emergence of root crowns (days)
sb_dzRC = [1, 0]; % Distance between root crowns along the shoot (cm)   
    
end


%%
%-----------------------------------------
% Simulation
%-----------------------------------------

% Parameters (editable by the GUI)


dt = 1;% [days]
T=60*24; % temporal resolution, simtime/(intermediate+1) (days)

%
% Initialize (including soil model)
%

global X;
global Y;
global Z;
global C;
global currentStressRE;

%-------------- from Moacir
boxX = 100; % cm distance of interrows; 17 for Wheat; 90 for Maize; 45 for soybean
boxY= 100; %cm distance between plants; 2.35 for Wheat; 9-20 cm, can be 12 cm for maize with interrows of 90 cm; 7 for soybean
boxZ = 100; % cm % here you can change the depth of soil profile, if you change here you need chand the length of z_.


x_ = linspace(-boxX/2, boxX/2, 2); % resolution 1 cm
y_ = linspace(-boxY/2, boxY/2, 2);
z_ = linspace(-99.5, -0.5, 100); %this is for depth soil profile, keep resolution of 1 cm for water uptake.
[X,Y,Z] = meshgrid(x_,y_,z_);

%-------------

%NOTE root model -> z(1)=bottom z(end)=top(soil surface)
%     soil model -> z(1)=top(soil surface) z(end)=bottom

% create the rectangular mesh and C for saturation
C = zeros(length(x_),length(y_),length(z_));

% Initial conditions

H0(:,1)=[linspace(-100,-100,10)';-100*ones(10,1);-100*ones(30,1);-100*ones(50,1)];%[cm] % from Moacir, with three initial conditions;
h0=H0;
stressREf=[linspace(0,0,10)';0*ones(10,1);0*ones(30,1);0*ones(50,1)];
hWP=linspace(-15000,-15000,length(z_));

% Mesh variables (1D)
%Z = linspace(-0.5,-49.5,50); %cm

% Soil van Genuchten parameters (taken from experiment in Londrina, Brazil)
% http://www.sciencedirect.com/science/article/pii/S0016706198001323


%% Descritization of soil profile, for create layers

% treatment: C4

for layer=1:5  %(top layer, from 0 to 10 cm oxisol londrina)
    % % Very Clay soil (topsoil), oxisol Londrina, Brazil % modified by Moacir
    sp(layer).alpha   = 0.01280; %[1/cm] % modified by Moacir
    sp(layer).theta_S = 0.508; % modified by Moacir 0.421;
    sp(layer).theta_R = 0.200; % modified by Moacir
    sp(layer).n       = 1.1782; % modified by Moacir
    sp(layer).m       = 1-1./sp(layer).n; %1-1/sp.n; % modified by Moacir
    sp(layer).Ksat    = 26.09; % [cm/min] % modified by Moacir sp.Ksat    = 83.78/(24*60); (34.91 mm/h)
    sp(layer).BD      = 1.35; %bulk density, Modified by Moacir 0.95
end;

for layer=6:10  %(top layer, from 0 to 10 cm oxisol londrina)
    % % Very Clay soil (topsoil), oxisol Londrina, Brazil % modified by Moacir
    sp(layer).alpha   = 0.01280; %[1/cm] % modified by Moacir
    sp(layer).theta_S = 0.508; % modified by Moacir 0.421;
    sp(layer).theta_R = 0.200; % modified by Moacir
    sp(layer).n       = 1.1782; % modified by Moacir
    sp(layer).m       = 1-1./sp(layer).n; %1-1/sp.n; % modified by Moacir
    sp(layer).Ksat    = 26.09; % [cm/min] % modified by Moacir sp.Ksat    = 83.78/(24*60); (34.91 mm/h)
    sp(layer).BD      = 1.35; %bulk density, Modified by Moacir 0.95
end;

for layer=11:15 %(Layer from 11 to 20 cm oxisol londrina)
    % % Very Clay soil, oxisol Londrina, Brazil % modified by Moacir
    sp(layer).alpha   = 0.02520; %[1/cm] % modified by Moacir
    sp(layer).theta_S = 0.510; % modified by Moacir 0.421;
    sp(layer).theta_R = 0.200; % modified by Moacir
    sp(layer).n       = 1.1391; % modified by Moacir
    sp(layer).m       = 1-1./sp(layer).n; %1-1/sp.n; % modified by Moacir
    sp(layer).Ksat    = 26.09; % [cm/min] % modified by Moacir sp.Ksat    = 83.78/(24*60);
    sp(layer).BD      = 1.34; %bulk density, Modified by Moacir 1.11
end;
for layer=16:20 %(Layer from 11 to 20 cm oxisol londrina)
    % % Very Clay soil, oxisol Londrina, Brazil % modified by Moacir
    sp(layer).alpha   = 0.02520; %[1/cm] % modified by Moacir
    sp(layer).theta_S = 0.510; % modified by Moacir 0.421;
    sp(layer).theta_R = 0.200; % modified by Moacir
    sp(layer).n       = 1.1391; % modified by Moacir
    sp(layer).m       = 1-1./sp(layer).n; %1-1/sp.n; % modified by Moacir
    sp(layer).Ksat    = 26.09; % [cm/min] % modified by Moacir sp.Ksat    = 83.78/(24*60);
    sp(layer).BD      = 1.34; %bulk density, Modified by Moacir 1.11
end;
for layer=21:30 %(Layer from 21 to 50 cm oxisol londrina)
    % % Very Clay soil, oxisol Londrina, Brazil % modified by Moacir
    sp(layer).alpha   = 0.0180; %[1/cm] % modified by Moacir
    sp(layer).theta_S = 0.524; % modified by Moacir 0.421;
    sp(layer).theta_R = 0.197; % modified by Moacir
    sp(layer).n       = 1.1494; % modified by Moacir
    sp(layer).m       = 1-1./sp(layer).n; %1-1/sp.n; % modified by Moacir
    sp(layer).Ksat    = 26.98; % [cm/min] % modified by Moacir sp.Ksat    = 83.78/(24*60);
    sp(layer).BD      = 1.32; %bulk density, Modified by Moacir 1.23
end;


for layer=31:40 %(Layer from 21 to 50 cm oxisol londrina)
    % % Very Clay soil, oxisol Londrina, Brazil % modified by Moacir
    sp(layer).alpha   = 0.0512; %[1/cm] % modified by Moacir
    sp(layer).theta_S = 0.55; % modified by Moacir 0.421;
    sp(layer).theta_R = 0.20; % modified by Moacir
    sp(layer).n       = 1.1654; % modified by Moacir
    sp(layer).m       = 1-1./sp(layer).n; %1-1/sp.n; % modified by Moacir
    sp(layer).Ksat    = 35.7;%[cm day]%/(100*24);%/(24*60); % [cm/min] % modified by Moacir sp.Ksat    = 83.78/(24*60);
    sp(layer).BD      = 1.16; %1.26bulk density, Modified by Moacir 1.23
end;
for layer=41:60 %(Layer from 21 to 50 cm oxisol londrina)
    % % Very Clay soil, oxisol Londrina, Brazil % modified by Moacir
    sp(layer).alpha   = 0.0583; %[1/cm] % modified by Moacir
    sp(layer).theta_S = 0.554; % modified by Moacir 0.421;
    sp(layer).theta_R = 0.198; % modified by Moacir
    sp(layer).n       = 1.1679; % modified by Moacir
    sp(layer).m       = 1-1./sp(layer).n; %1-1/sp.n; % modified by Moacir
    sp(layer).Ksat    = 44.7;%[cm day]%/(100*24);%/(24*60); % [cm/min] % modified by Moacir sp.Ksat    = 83.78/(24*60);
    sp(layer).BD      = 1.10; %1.26bulk density, Modified by Moacir 1.23
end;
for layer=61:80 %(Layer from 21 to 50 cm oxisol londrina)
    % % Very Clay soil, oxisol Londrina, Brazil % modified by Moacir
    sp(layer).alpha   = 0.1119; %[1/cm] % modified by Moacir
    sp(layer).theta_S = 0.558; % modified by Moacir 0.421;
    sp(layer).theta_R = 0.20; % modified by Moacir
    sp(layer).n       = 1.1640; % modified by Moacir
    sp(layer).m       = 1-1./sp(layer).n; %1-1/sp.n; % modified by Moacir
    sp(layer).Ksat    = 44.7;%[cm day]%/(100*24);%/(24*60); % [cm/min] % modified by Moacir sp.Ksat    = 83.78/(24*60);
    sp(layer).BD      = 1.08; %1.26bulk density, Modified by Moacir 1.23
end;

for layer=81:100 %(Layer from 21 to 50 cm oxisol londrina)
    % % Very Clay soil, oxisol Londrina, Brazil % modified by Moacir
    sp(layer).alpha   = 0.0930; %[1/cm] % modified by Moacir
    sp(layer).theta_S = 0.566; % modified by Moacir 0.421;
    sp(layer).theta_R = 0.214; % modified by Moacir
    sp(layer).n       = 1.2105; % modified by Moacir
    sp(layer).m       = 1-1./sp(layer).n; %1-1/sp.n; % modified by Moacir
    sp(layer).Ksat    = 44.7;%[cm day]%/(100*24);%/(24*60); % [cm/min] % modified by Moacir sp.Ksat    = 83.78/(24*60);
    sp(layer).BD      = 1.05; %1.26bulk density, Modified by Moacir 1.23
end;

%% Matric potential for root elongation
sH.h0 = -0.1; % Matric Potential, cm H2O
sH.h1 = -1; % Matric Potential, cm H2O
sH.h2 = -60; % Matric Potential, cm H2O
sH.h3 = -100; % Matric Potential, cm H2O
sH.h4 = -10000; %  Matric Potential, cm H2O
%%
%% Water content at the wilting point
[~,~,ThetaWP(:,1)]=vanGenuchtenLayers(hWP,sp);
%%
%% Bottom boundary conditions
for i=daystart:dayend
    tic
    if Precevap(:,i) >=0 %condition for Evaporation
        [~,Ktop(:,i),~] = vanGenuchtenTop(htop(i),sp(1)); % [cm/min] % From Moacir, top layer
    end
    if Precevap(:,i) <0 %it is raining, there is no evaporation
        Ktop(1,i)=0;
        toc
    end
end

%%


%% Run simulation
N = round(simtime/dt); % number of iterations

tic
for i=daystart:dayend
    
    if Wheat
        fprintf('Wheat %g/%g\n',i-daystart+1,simtime);
    end
    if Soybean
        fprintf('Soybean %g/%g\n',i-daystart+1,simtime);
    end
    if Maize
        fprintf('Maize %g/%g\n',i-daystart+1,simtime);
    end
    
    
    
    if i == dayseeding  %from Moacir
        delta = 0/180*pi;
        dfunc = @(p) distRhizotron(p,boxX,boxY,boxZ,delta); % from Moacir
        p = completeParameters(p,dfunc); %From Moacir
        set(0,'RecursionLimit',5000); % sometimes needed
        
        if Soybean
            str = createDicotRS(plantingdepth,basal_first,basal_delay,basal_max); % create initial string
            completeParameters(p);
        end
        
        if Maize
            str = createMonocotRS(plantingdepth,basal_first,basal_delay,basal_max,0.05,...
                sb_first,sb_delay,sb_nCR,sb_delayRC,sb_dzRC); % create initial string
            p{5}.theta = 0;  % shootborne roots angle is already set in createMonocotRS
            completeParameters(p);
        end
        
    end;
    if i>daystart
        h0=H(:,i-1);
    end
    

    
    
    if i<=dayseeding
        RAD=0;
        R=0;
    end
    
    if i>dayseeding && i<=daysampleroot
        stressREf=stressRE(:,i-1);%this is for gravitropismo,hydrotropismo and physical limitations

      for j = 1 : size(C,3)
        
        C(:,:,j) = ones(size(C,1),size(C,2))*stressREf(length(stressREf)+1-j); %((size(C,3)-i+1)/size(C,3)); % this � the function for Root Growth and physical limitations

      end
        
        p = completeParameters(p,dfunc); %From Moacir
        set(0,'RecursionLimit',5000); % sometimes needed
        completeParameters(p);
        
        currentStressRE =stressRE(:,i-1);
        
        
        
        
        str= applyRules(res{i-1},dt); % l-system string representing the root system
        
        
        %------------------------------------------------------------
        % execute soil model
        % dependent on the root system (str) at simulation time i*dt
        % see also: getDensity, getSegments, getTotal
        %------------------------------------------------------------
        RL = squeeze(getDensity(str,[-inf,inf],[-inf,inf],[-inf,z_,inf],'l')); % RL is the root length [cm]
        R = RL(1:end-1)/(LengthX*LengthY); % R is the root length [cm/cm³] % modified by Moacir
        RAD = squeeze(getDensity(str,[-inf,inf],[-inf,inf],[-inf,z_,inf],'s'))./(2*pi*RL); % RAD is the mean radius [cm]
        RAD=RAD(1:end-1);
        RAD(isnan(RAD)) = 0;
        RLength(:,i)=RL;
        RR(:,i)=R;
        depthRoot(:,i)=length(R)-(find(R>0.00001,1,'first')-1);
    end
    if i>daysampleroot && i<dayharvest %no more root growth but still tranpiration
        R = R;
        RAD= RAD;
        depthRoot(:,i)=length(R)-(find(R>0.00001,1,'first')-1);
    end
    if i>dayharvest %no more root growth but still tranpiration
        R = 0;
        RAD= 0;
        
    end
    
    
    % Top boundary conditions
tn = @(K,theta,s,hpm1,cpm1,thetapm1,ct,T,T0,dt,dz) bc_precevap_M(htop,Ktop,sp(1).Ksat,qpreceva,K,theta,s,hpm1,cpm1,thetapm1,T,T0,dt,dz); %from Moacir sp.Ksat(1)
     
% Bottom boundary conditions
bn = @(K,theta,s,hpm1,cpm1,thetapm1,ct,T0,dt,dz) bc_freedrainage_M(K,theta,s,hpm1,cpm1,thetapm1,dt,dz);
              
% Water uptake
  wu = @(h,sp,Z,T,T0,R,rad) stdejong_Mm(trasp,h,sp,Z,T,T0,R,rad); %from moacir(sp(1)
%wu = @(h,sp,Z,T,T0,R,rad) 0;

    [S(:,i),H(:,i),K(:,i),THETA(:,i),QSUP(:,i), QBOT(:,i),Runoff(:,i)] = richards1D_M(flipud(z_'),T,i,h0,sp,tn,bn,wu,flipud(R),flipud(RAD));


    
    if dayseeding>0 && i>=dayseeding
        res{i} = str; % save intermediate results
    end
    
    
    
    
    %% soil penetration resistance
    DD=length(sp);
    spr.a=0.0059; % parameter for busscher equation, Modified by Moacir
    spr.b=8.0772; % parameter for busscher equation, Modified by Moacir
    spr.c=-4.65; % parameter for busscher equation, Modified by Moacir
    for j=1:DD %from Moacir
        fprintf('layer %g/%\n',j,DD); %from Moacir
        
        SPR(j,i)=spr.a*((sp(j).BD)^spr.b)*(THETA(j,i).^spr.c); %conferir, certa
        
        WaterAv(j,i)=THETA(j,i)-ThetaWP(j);
        
    end;
    %% code for Root Elongation stress function
    % code for root elongation stress by matric potential
    
    D=length(sp);
    for j=1:D
        % tic
        
        if SPR(j,i)>0
            %stressRP(j,i)=exp(-0.4325*SPR(j,i));
            stressRP(j,i)=exp(-0.30*SPR(j,i));
        end
        
        if H(j,i)>=sH.h1 %no growth, poor aeration
            stressH(j,i) = 0;
        end
        
        if H(j,i)<sH.h1 && H(j,i)>=sH.h2 %became increase the root growth for potential from -1 to -60 cm H2O, linear increased
            stressH(j,i)= (sH.h1-H(j,i))./(sH.h1-sH.h2);
        end
        
        if   H(j,i)<=sH.h2 && H(j,i)>=sH.h3 %maximum root growth for potential from -60 to -100 cm H2O;
            stressH(j,i) = 1;
        end
        
        if H(j,i)<sH.h3 &&   H(j,i)>=sH.h4 %became linear decrease the root growth for potential from -1 kPa to -1 MPa, linear increased
            stressH(j,i) = (H(j,i)-sH.h4)/(sH.h3-sH.h4);
        end
        if H(j,i)<sH.h4  %no growth, there is no water for root elongation, potential >1 MPa;
            stressH(j,i)=0;
        end
        
        stressRE(j,i)= stressRP(j,i).*stressH(j,i);
        
        
        
    end
    toc
end

%%

%Runoff=(QSUP(daystart:dayend)*10*24*60)-Precevap(daystart:dayend);
Teff=sum(S)*10;
TRASPgs=sum(sum(S)*10);
INFpot=abs(sum(qpreceva(find(qpreceva<0))*10));
EVAPpot=sum(qpreceva(find(qpreceva>0))*10);
INFtot=abs(sum(QSUP(find(QSUP<0))*10));
EVAPtot=sum(QSUP(find(QSUP>0))*10);
QBOTtot=sum(QBOT*10);
Runofftot=sum(Runoff*10);
PrecIrritot=sum(PrecIrri(daystart:dayend));
Evappot=sum(Evap(daystart:dayend));

if dayseeding >0
    stressREcrop=stressRE(:,dayseeding:daysampleroot);
    
RLD(1)=mean(R(91:100));    
RLD(2)=mean(R(81:90));
RLD(3)=mean(R(71:80));
RLD(4)=mean(R(61:70));
RLD(5)=mean(R(51:60));

DRL(1)=(mean(R(91:100)))/(sum(R)/10);
DRL(2)=(mean(R(81:90)))/(sum(R)/10);
DRL(3)=(mean(R(71:80)))/(sum(R)/10);
DRL(4)=(mean(R(61:70)))/(sum(R)/10);
DRL(5)=(mean(R(51:60)))/(sum(R)/10);

    
    for i=dayseeding+1:daysampleroot
        depthRoot(:,i)=length(RR(:,i))-(find(RR(:,i)>0,1,'first')-1);
    end
    
    if daysampleroot<=dayend
        QSUPgs=QSUP(dayseeding:daysampleroot);
        EVAPgs=sum(QSUPgs(find(QSUPgs>0))*10);
    end
end

%%
%% for save all results
if saveresults == 1
    
    save(['results_Maize_Moacir_C42014_nostress' num2str(i) 'h0' num2str(j) '.mat']); %,'S','H','THETA','QSUP');
end

%%
%-----------------------------------------
% Visualisation
%-----------------------------------------


%%

%% figure with root system
figure;
if dayseeding >0
     plotTubes(res{end});
     title ('Root system')
    xlabel('X [cm]');
    xlim([(-LengthX/2) (LengthX/2)]);
    ylabel('Y [cm]');
    ylim([(-LengthX/2) (LengthX/2)]);
    zlabel('Depth [cm]');
    zlim([-50 0]);
    %zlim([-depthRoot(end) 2]);
  
end
    if savefigure == 1

          print('C42014 Root system_nostress','-dpng','-r1200') 
    end


if dayseeding >0
figure1 = figure;

% Create subplot
subplot1 = subplot(1,3,2,'Parent',figure1,'YDir','reverse','FontSize',18);
%% Uncomment the following line to preserve the X-limits of the axes
% xlim(subplot1,[0 2.5]);
%% Uncomment the following line to preserve the Y-limits of the axes
% ylim(subplot1,[1 100]);
box(subplot1,'on');
grid(subplot1,'on');
hold(subplot1,'on');
Y1=linspace(length(RR(:,1)),1,length(RR(:,1)));
% Create plots
plot(RR(:,dayseeding+10),Y1,'DisplayName','10','LineWidth',1.5,'Color',[1 0 0]);
plot(RR(:,dayseeding+20),Y1,'DisplayName','20','LineWidth',1.5,'Color',[1 0.5 0]);
plot(RR(:,dayseeding+30),Y1,'DisplayName','30','LineWidth',1.5,'Color',[1 1 0]);
plot(RR(:,dayseeding+40),Y1,'DisplayName','40','LineWidth',1.5,'Color',[0.5 1 0.5]);
plot(RR(:,dayseeding+50),Y1,'DisplayName','50','LineWidth',1.5,'Color',[0 1 1]);
plot(RR(:,dayseeding+60),Y1,'DisplayName','60','LineWidth',1.5,'Color',[0 0.5 1]);
plot(RR(:,dayseeding+70),Y1,'DisplayName','70','LineWidth',1.5,'Color',[0 0 1]);
plot(RR(:,dayseeding+80),Y1,'DisplayName','80','LineWidth',1.5,'Color',[0 0 1]);
plot(RR(:,dayseeding+110),Y1,'DisplayName','110','LineWidth',1.5,'Color',[0 0 1]);
% Create xlabel
xlabel('RLD (cm cm{^-^3})','FontSize',18,'FontName','Times New Roman');
% Create ylabel
ylabel('Depth (cm)','FontSize',18,'FontName','Times New Roman');
% Create title
title('Root length density','FontName','Times New Roman');
% Create legend
legend1 = legend(subplot1,'show');
set(legend1,...
    'Position',[0.51460265509026 0.170935214294072 0.0841283597381656 0.317750668602423],...
    'FontSize',12,'FontName','Times New Roman');

  subplot(1,3,3);
    contour(stressRE,'Fill','on');
    % posB = [0.65, 0.17, 0.21, 0.46];
    % set(h,'Position',posB);
    colormap(jet)
    %colormap(flipud(colormap))
    colormap([0.5 0 0;0.625 0 0;0.75 0 0;0.875 0 0;1 0 0;1 0.111111111938953 0;1 0.222222223877907 0;1 0.333333343267441 0;1 0.444444447755814 0;1 0.555555582046509 0;1 0.666666686534882 0;1 0.777777791023254 0;1 0.888888895511627 0;1 1 0;0.909090936183929 1 0.0909090936183929;0.818181812763214 1 0.181818187236786;0.727272748947144 1 0.272727280855179;0.636363625526428 1 0.363636374473572;0.545454561710358 1 0.454545468091965;0.454545468091965 1 0.545454561710358;0.363636374473572 1 0.636363625526428;0.272727280855179 1 0.727272748947144;0.181818187236786 1 0.818181812763214;0.0909090936183929 1 0.909090936183929;0 1 1;0 0.949999988079071 1;0 0.899999976158142 1;0 0.850000023841858 1;0 0.800000011920929 1;0 0.75 1;0 0.699999988079071 1;0 0.649999976158142 1;0 0.600000023841858 1;0 0.550000011920929 1;0 0.5 1;0 0.449999988079071 1;0 0.400000005960464 1;0 0.349999994039536 1;0 0.300000011920929 1;0 0.25 1;0 0.200000002980232 1;0 0.150000005960464 1;0 0.100000001490116 1;0 0.0500000007450581 1;0 0 1;0 0 0.976973712444305;0 0 0.953947365283966;0 0 0.930921077728271;0 0 0.907894730567932;0 0 0.884868443012238;0 0 0.861842095851898;0 0 0.838815808296204;0 0 0.815789461135864;0 0 0.79276317358017;0 0 0.76973682641983;0 0 0.746710538864136;0 0 0.723684191703796;0 0 0.700657904148102;0 0 0.677631556987762;0 0 0.654605269432068;0 0 0.631578922271729;0 0 0.608552634716034;0 0 0.585526287555695;0 0 0.5625]);
    title ('srf','FontName','Times New Roman')
    caxis([0 1])
    xlim([dayseeding daysampleroot]);
    ylim([1 100]);
    %ylim([1 depthRoot(end)])
    ylabel('Depth (cm)','FontSize',18,'FontName','Times New Roman');
    xlabel('Time (days)','FontSize',18,'FontName','Times New Roman');
    set(gca,'YDir','Reverse')
    set(gca,'XTick',linspace(dayseeding,daysampleroot,5))
    set(gca,'XTickLabel',str2mat('0','20','40','60','80','100','120')),
     
    %set(gca,'YTick',[5,10,15,20,25,30,35,40,45,50])
    %set(gca,'YTickLabel',str2mat('-5','-10','-15','-20','-25','-30','-35','-40','-45','-50')),
    cb=contourcbar;
    set(get(cb,'YLabel'),'String','Stress reduction function','FontSize',18,'FontName','Times New Roman')
    grid on
    
        subplot(1,3,1);
    plotTubes(res{end});
    title ('Root system','FontSize',18,'FontName','Times New Roman')
    xlabel('X (cm)','FontSize',18,'FontName','Times New Roman')
    %xlim([(-LengthX/2) (LengthX/2)]);
    ylabel('Y (cm)','FontSize',18)
    %ylim([(-LengthX/2) (LengthX/2)]);
    zlabel('Depth (cm)','FontSize',18,'FontName','Times New Roman')
     zlim([-100 0]);

   
    if savefigure == 1

         print('C42014 root system and stress function_nostress','-dpng','-r1200') 
    end
end
%%


if dayseeding >0
figure
  subplot(1,2,1);
        plotTubes(res{end});
    %  xx = linspace(-boxX,boxX,100); %From Moacir
    %  yy = linspace(-boxY,boxY,100); % From Moacir
    %  zz = linspace(-50,0,5);  % From Moacir
    %  plotDistFunc(dfunc,xx,yy,zz);
    title ('Root system','FontSize',20)
    xlabel('X (cm)','FontSize',20);
    %xlim([(-LengthX/2) (LengthX/2)]);
    xlim([-45 45]);
    ylabel('Y [cm]','FontSize',20);
    %ylim([(-LengthX/2) (LengthX/2)]);
    zlabel('Depth (cm)','FontSize',20);
    zlim([-depthRoot(end) 0]);


subplot(1,2,2);
    contour(stressRE,'Fill','on');
     colormap(jet)
    %colormap(flipud(colormap))
    colormap([0.5 0 0;0.625 0 0;0.75 0 0;0.875 0 0;1 0 0;1 0.111111111938953 0;1 0.222222223877907 0;1 0.333333343267441 0;1 0.444444447755814 0;1 0.555555582046509 0;1 0.666666686534882 0;1 0.777777791023254 0;1 0.888888895511627 0;1 1 0;0.909090936183929 1 0.0909090936183929;0.818181812763214 1 0.181818187236786;0.727272748947144 1 0.272727280855179;0.636363625526428 1 0.363636374473572;0.545454561710358 1 0.454545468091965;0.454545468091965 1 0.545454561710358;0.363636374473572 1 0.636363625526428;0.272727280855179 1 0.727272748947144;0.181818187236786 1 0.818181812763214;0.0909090936183929 1 0.909090936183929;0 1 1;0 0.949999988079071 1;0 0.899999976158142 1;0 0.850000023841858 1;0 0.800000011920929 1;0 0.75 1;0 0.699999988079071 1;0 0.649999976158142 1;0 0.600000023841858 1;0 0.550000011920929 1;0 0.5 1;0 0.449999988079071 1;0 0.400000005960464 1;0 0.349999994039536 1;0 0.300000011920929 1;0 0.25 1;0 0.200000002980232 1;0 0.150000005960464 1;0 0.100000001490116 1;0 0.0500000007450581 1;0 0 1;0 0 0.976973712444305;0 0 0.953947365283966;0 0 0.930921077728271;0 0 0.907894730567932;0 0 0.884868443012238;0 0 0.861842095851898;0 0 0.838815808296204;0 0 0.815789461135864;0 0 0.79276317358017;0 0 0.76973682641983;0 0 0.746710538864136;0 0 0.723684191703796;0 0 0.700657904148102;0 0 0.677631556987762;0 0 0.654605269432068;0 0 0.631578922271729;0 0 0.608552634716034;0 0 0.585526287555695;0 0 0.5625]);
    title ('Stress reduction function','FontSize',20)
    caxis([0 1])
    xlim([dayseeding daysampleroot]);
    ylim([1 depthRoot(end)])
    ylabel('Depth (cm)','FontSize',20);
    
    xlabel('Time (days)','FontSize',20);
    set(gca,'YDir','Reverse')
%    set(gca,'YTick',[5,10,15,20,25,30,35,40,45,50])
 %   set(gca,'YTickLabel',str2mat('-5','-10','-15','-20','-25','-30','-35','-40','-45','-50')),
    set(gca,'XTick',linspace(dayseeding,daysampleroot,5))
    set(gca,'XTickLabel',str2mat('0','20','40','60','80','100','120')),

    cb=contourcbar;
    set(get(cb,'YLabel'),'String','Stress reduction function')
    grid on

    if savefigure == 1

            print('C42014 RootS and S_nostress','-dpng','-r1200') 
    end
end


%% figure with Soil water availability
figure;
subplot(1,2,1)
contour(WaterAv,'Fill','on');
colormap(jet)
colormap(flipud(colormap))
title ('Soil water availability')
caxis([0 0.15])
xlim([daystart dayend]);
ylabel('Z [cm]','FontSize',10);
xlabel('t [days]','FontSize',10);
set(gca,'YDir','Reverse')
set(gca,'YTick',[5,10,15,20,25,30,35,40,45,50])
set(gca,'YTickLabel',str2mat('-5','-10','-15','-20','-25','-30','-35','-40','-45','-50')),
cb=contourcbar;
grid on

% figure with soil water content
subplot(1,2,2)
contour(THETA,'Fill','on');
colormap(jet)
colormap(flipud(colormap))
title ('Soil water content')
caxis([0.25 0.45])
xlim([daystart dayend]);
ylabel('Z [cm]','FontSize',10);
xlabel('t [days]','FontSize',10);
set(gca,'YDir','Reverse')
set(gca,'YTick',[5,10,15,20,25,30,35,40,45,50])
set(gca,'YTickLabel',str2mat('-5','-10','-15','-20','-25','-30','-35','-40','-45','-50')),
cb=contourcbar;
%%set(get(cb,'YLabel'),'String','soil water content')
grid on
if savefigure == 1

     print('C42014 Soil water availability and soil water content_nostress','-dpng','-r1200') 
    
end


%%
%if dayseeding >0
%% figure with maximum root elongation
%figure
% Create plot
%plot(days(1,dayseeding-daystart+1:daysampleroot-daystart+1),REPOT(1:end,dayseeding:daysampleroot));
% Create xlabel
%xlabel('Time (days)','FontSize',10);
% Create ylabel
%ylabel('Maximum root elongation (cm/day)','FontSize',10);
% create legend
%legend('REMax','Tap root','Lateral root','2nd order lateral','Basal Roots','Shoot borne roots')
% savefigure
%if savefigure == 1
%saveas(gcf,'maximum root elongation.png')
%end

%%
%% figure with transpiration
if daysampleroot<=dayend
    figure
    plot(days(1:dayharvest-daystart+1),Transp(daystart:dayharvest),'b',days(1:dayharvest-daystart+1),Teff(daystart:dayharvest),'r-');
    legend('Tp','')
    ylabel('Transpiration [mm]','FontSize',10);
    xlabel('Time [days]','FontSize',10);
    xlim([dayseeding-0.5 dayharvest+0.5]);
    if savefigure == 1
        saveas(gcf,'C42014 Transpiration_nostress.png')
    end
end

%end

%%
%% Create figure Soil Penetration Resistance
    figure1 = figure;
colormap('jet');
% Create axes
axes1 = axes('Parent',figure1,'BoxStyle','full','Layer','top',...
    'CLim',[0 7],...
    'YDir','reverse',...
    'FontSize',12);
% Uncomment the following line to preserve the X-limits of the axes
xlim([daystart dayend]);
box(axes1,'on');
hold(axes1,'on');
% Create contour
contour(SPR,'Fill','on');
% Create xlabel
xlabel('Time (days)','FontSize',12);
% Create ylabel
ylabel('Depth (cm)','FontSize',12);
% Create colorbar
    cb=colorbar('peer',axes1);
    set(get(cb,'YLabel'),'String','Soil penetration resistance (MPa)','FontSize',12)
    grid on
        
if savefigure == 1

         print('C42014 Soil Penetration Resistance_nostress','-dpng','-r1200') 
end
%%


%% Create figure pressure head
figure1 = figure;
colormap('jet');
% Create axes
axes1 = axes('Parent',figure1,'BoxStyle','full','Layer','top',...
    'CLim',[0 5000],...
    'YDir','reverse',...
    'FontSize',12);
% Uncomment the following line to preserve the X-limits of the axes
xlim([daystart dayend]);
box(axes1,'on');
hold(axes1,'on');
% Create contour
contour(abs(H),'Fill','on');
% Create xlabel
xlabel('Time (days)','FontSize',12);
% Create ylabel
ylabel('Depth (cm)','FontSize',12);
% Create colorbar
    cb=colorbar('peer',axes1);
    set(get(cb,'YLabel'),'String','Matric potential (kPa)','FontSize',12)
    grid on
if savefigure == 1

         print('C42014 pressure head_nostress','-dpng','-r1200') 
end
%%
%% figure with precipitation and evaporation
figure
subplot(1,3,1)
bar(days,QSUP(:,daystart:dayend)*10)
title ('Rainfall or Evap')
ylabel('Infiltration(-) or evaporation(+) [mm]','FontSize',10);
xlabel('time (days)','FontSize',10);
xlim([daystart-1 dayend+1]);
ylim([-50 10]);

%%
%% figure with runoff
subplot(1,3,2)
bar(days,Runoff(:,daystart:dayend)*10)
title ('Runoff')
ylabel('Runoff [mm]','FontSize',10);
xlabel('Time (days)','FontSize',10);
xlim([daystart-1 dayend+1]);
ylim([0 50]);
%% figure with bottom flux
subplot(1,3,3)
bar(days,QBOT(:,daystart:dayend)*10)
title ('Bottom flux')
ylabel('Deep percolation [mm]','FontSize',10);
xlabel('Time (days)','FontSize',10);
xlim([daystart-1 dayend+1]);
ylim([-50 0]);
if savefigure == 1
         print('C42014 Inf_Evap_Runoff_BottonFlux_nostress','-dpng','-r1200') 
end
%% figure with top and botton flux
createfigureWaterflux(days,QSUP(:,daystart:dayend)*10,QBOT(:,daystart:dayend)*10,[Runoff(:,daystart:dayend)*10;Transp(:,daystart:dayend);Teff(:,daystart:dayend)])

if savefigure == 1
    saveas(gcf,'C42014 Water flux.png')
end


%% Create figure for sink term at the profile
if dayseeding >0
    figure1 = figure;
    % Create axes
    axesA = axes('Parent',figure1);
    %view(axesA,[94.5 40]);
    view(axesA,[196.5 30]);
    grid(axesA,'on');
    hold(axesA,'on');
    % Create surf
    surf(S(:,dayseeding:dayharvest)*10,'Parent',axesA);
    ylabel('Depth [cm]','FontSize',10);
    xlabel('time (days)','FontSize',10);
    zlabel('sink term (mm)','FontSize',10);
    ylim([0 depthRoot(end)]);
    zlim(axesA,[0.0001 0.5]);
    if savefigure == 1

             print('C42014 sink term','-dpng','-r1200') 
    end
end

%Water content and Preciptation
createfigurebarline(days,PrecIrri(daystart:dayend),[THETA(5,daystart:dayend);THETA(15,daystart:dayend);THETA(25,daystart:dayend)])
if savefigure == 1
    fig = gcf;
    saveas(fig,'C42014 Water content and Preciptation1.png')
                 print('C42014 Water content and Preciptation2_nostress','-dpng','-r1200') 
end


if dayseeding >0
    createfigureScatter(abs(H(16,daystart:dayend)),SPR(16,daystart:end),abs(H(25,daystart:dayend)),SPR(25,daystart:end))
    if savefigure == 1
                         print('C42014 SPR vs H_nostress','-dpng','-r1200') 
    end
end

%% figure strength function for tratment
if dayseeding >0
    createfigurestrength(abs(H),SPR,stressRE)
    fig = gcf;
    fig.PaperUnits = 'centimeters';
    fig.PaperPosition = [2 2 15 7];
    fig.PaperPositionMode = 'manual';
    if savefigure == 1

                         print('C42014 strength function_nostress','-dpng','-r1200') 
    end
end


%% figure Hydraulic conductivity on time
createfigureK(days,[K(5,daystart:dayend)*10; K(15,daystart:dayend)*10; K(25,daystart:dayend)*10])

if savefigure == 1
    saveas(gcf,'C42014 Hydraulic conductivity_nostress.png')
end

%% figure soil penetration resistance for layers and Precipitation
createfigureSPRLayers(days,PrecIrri(daystart:dayend),[SPR(5,daystart:dayend);SPR(15,daystart:dayend);SPR(25,daystart:dayend)])
if savefigure == 1

   print('C42014 SPRLayers_Prec_nostress','-dpng','-r1200') 
end

%%


figure
bar((linspace(dayseeding,daysampleroot,croproottime+1)),PrecIrri(dayseeding:daysampleroot))
title ('Precipitation','FontSize',20)
ylabel('[mm]','FontSize',20);
xlabel('Time [Days]','FontSize',20);
set(gca,'XTick',linspace(dayseeding,daysampleroot,5))
set(gca,'XTickLabel',str2mat('0','20','40','60','80','100','120')),

%figure relative frequency
createfigurefrequency(stressRE(8,dayseeding:daysampleroot),stressRE(18,dayseeding:daysampleroot))
xlabel('Stress reduction function','FontSize',12);

if savefigure == 1
    saveas(gcf,'C42014 relative_frequency stressRE_nostress.png')
end
createfigurefrequency(stressH(8,dayseeding:daysampleroot),stressH(18,dayseeding:daysampleroot))
xlabel('Stress reduction function for Matric potential','FontSize',12);
if savefigure == 1

   print('C42013 relative_frequency stressH_nostress','-dpng','-r1200') 
end
createfigurefrequency(stressRP(8,dayseeding:daysampleroot),stressRP(18,dayseeding:daysampleroot))
xlabel('Stress reduction function for soil penetration resistance','FontSize',12);
if savefigure == 1

     print('C42013 relative_frequency stressSPR_nostress','-dpng','-r1200') 
end
%% create video for Root Growth
if video == 1
        tic
    
    mtime = 30; % seconds
    fview = @(frame) view(0,0);
    %fview = @(frame) view(163,14);
    %depthprofile = depthRoot(daysampleroot); if you use the maximum root
    %depth
    depthprofile = 100; %cm
    hd=1;
    makeMovie2(['C42014 Maize_Moacir_days_nostress' num2str(i) '_depth' num2str(j) '.mp4'],res,croproottime,mtime,fview,hd,dayseeding,daysampleroot,stressREcrop,depthprofile);
     
    toc
    
  
end
%%

   %Figure stressRE

createfigurestressRE(stressRE)
 caxis([0 1])
 
    cb=contourcbar;
    set(get(cb,'YLabel'),'String','Stress reduction function')
    grid on

load 'RLD2014C4Maizefield.mat'
createfigureSimField([RLD2014C4Maizefield;RLD]')
xlim([0 10])
if savefigure == 1
   print('C42014 RLD_field_simulated_nostress','-dpng','-r1200') 
end
