# Supplementary material for: Mechanical and Hydric Stress Effects on Maize Root System Development at Different Soil Compaction Levels
Source: Front Plant Sci. 2019 Oct 29;10:1358. doi: 10.3389/fpls.2019.01358 (PMC6833975; doi:10.3389/fpls.2019.01358)
Supplement: Supplementary file 2 [file DataSheet_1.zip › Code_RootBox_MaizePaper_MoacirTuzzindeMoraes_Frontiers/richards1D_M.m]

function [S,H,K,THETA,QSUP,QBOT,Runoff] = richards1D_M(ZZ,T,T0,h0,sp,tn,bn,wu,R,rad) 
% richards1D_DF: solves the 1-dimensional Richards equation 
%richards1D_(Z,T,T0,h0,sp,tn,bn,wu)
% This is a matlab code to solve the 1D Richards equation. The equation has
% been solved using an implicit, finite difference scheme, following the
% algorithm proposed by van Dam and Feddes (2000).
%
% The soil water retention parameterization used is that of van Genuchten
% (1980)
%
% References:
% van Dam, J.C., Feddes, R.A., 2000. Numerical simulation of infiltration,
% evaporation and shallow groundwater levels with the Richards equation.
% J. Hydrol. 233, 72-85.
%
% van Genuchten, M.Th., 1980. A closed-form equation for predicting the
% hydraulic conductivity of unsaturated soils. Soil Sci. Soc. Am. J. 44,
% 892898.
%
% ZZ         spatial discretisation (positive upwards)
% T         times of interest [min]
% T0        time to use for dependent boundary condition [days]
% h0        initial pressure head
% sp        soil parameters
% tn        top node function handle
% bn        bottom node function handle
% st        sink term function handle
% wu        watetr uptake (sink term) function handle 
% H         pressure head
% THETA     water content
%
%
% See also: vanGenuchtenLayers %From Moacir
%

% if nargin<7
%     wu = @(h,theta,sp,ZZ,ct,T0,dt) 0;
% end
% 
% if nargin<6 % default bottom node
%     hbot = -10;
%     bn = @(K,theta,s,hpm1,cpm1,thetapm1,dt,dz) bc(1,hbot,sp,...
%         K,theta,s,hpm1,cpm1,thetapm1,dt,dz);
% end
% 
% if nargin<5 % default top node
%     %htop = -10000;
%     tn = @(K,theta,s,hpm1,cpm1,thetapm1,ct,T0,dt,dz) bc(0,htop,sp,...
%         K,theta,s,hpm1,cpm1,thetapm1,ct,T0,dt,dz);
% end

stop_tol = 1e-6; % stopping tolerance
maxdt = 60; % [min]
dt_ = 1; % [min]


nz = length(ZZ);
nt = length(T);
dz = diff(ZZ);
dz = abs(dz(1)); % TODO (in the moment we assume constant dz)

% Define matrices that we'll need for spatial discretisation
MPlus = sparse(1:nz,1:nz,1,nz,nz)+sparse(1:nz-1,2:nz,1,nz,nz);
MMinus = sparse(1:nz,1:nz,1,nz,nz)+sparse(2:nz,1:nz-1,1,nz,nz);


H = zeros(nz,nt);
THETA = zeros(nz,nt);

k = 1;
h = h0;
ct = 0;
depthevapinf=0;
depthfluxbot=0;
depthtrasp=zeros(length(ZZ),1);
depthRunoff=0;
KK=0;
%for ii=1:nz %from moacir

while k<=nt
    
    dt_ = min(dt_,maxdt);
    dt = min(T(k)-ct,dt_); % actual time step
    % things that do not change during fix point iteration
    [~,K,theta] = vanGenuchtenLayers(h,sp);
    kminus = (1/2)*MMinus*K; % K_{i-1/2} (first not correct)
    kplus = (1/2)*MPlus*K; % K_{i+1/2} (last not correct)
    alpha = -dt/(dz^2)*kminus;
    gamma = -dt/(dz^2)*kplus;
    beta_const = dt/(dz^2)*kminus+dt/(dz^2)*kplus;
    s=wu(h,sp,ZZ,T,T0,R,rad); % sink term, T is from Moacir
    f_const = theta+dt/dz*(kminus-kplus)-dt*s;
    
    % initialize fix point iteration
    stop_flag = 0;
    niter = 1; % iteration counter
    hpm1 = h;

    while stop_flag==0 % fix point iteration for hpm1
        
        [cpm1,~,thetapm1] = vanGenuchtenLayers(hpm1,sp);
        beta = cpm1+beta_const;
        f = cpm1.*hpm1-thetapm1+f_const;
        
        % top node @(qpreceva,K,theta,s,hpm1,cpm1,thetapm1,ct,i,dt,dz)
        [b1, f1, g1, qsup,runoff] = tn(K,theta,s(1),hpm1,cpm1,thetapm1,ct,T,T0,dt,dz);    
                           
        beta(1) = b1;
        f(1) = f1;
        gamma(1) = g1;

        % bottom node 
        [bnz,fnz,anz,qbot] = bn(K,theta,s(end),hpm1,cpm1,thetapm1,ct,T0,dt,dz); 
        beta(nz) = bnz;
        f(nz) = fnz;
        alpha(nz) = anz;

        % create matrix
        A = sparse(2:nz,1:nz-1,alpha(2:nz),nz,nz)+ ... % build matrix
            sparse(1:nz,1:nz,beta,nz,nz)+...
            sparse(1:nz-1,2:nz,gamma(1:nz-1),nz,nz);
        
        % fprintf('Norms, A: %g, f: %g \n', norm(A,1),norm(f,1));
        
        % solve fix point equation
        hp = A\f;
                                   
        deltah = norm(hp-hpm1,inf); % we should check if it is converging
        
        if deltah<stop_tol
            h=hp;
            stop_flag = 1;
        else
            hpm1 = hp;

            [~, msgid] = lastwarn;
            if strcmp(msgid,'MATLAB:nearlySingularMatrix')
                warning(['failed: timestep: ' num2str(dt)]);
                stop_flag = 2;
            end
            
            if niter>15
                stop_flag = 2;
            end     
            
          %  if dt_<10^(-3)|isempty(find(hpm1>0))==0
          %       stop_flag = 4;
             
          %  end
                
                        
        end
                        
        niter = niter + 1;
                
    end % end of fix point iteration
        
    if stop_flag==1 % everything was ok
        
        ct = ct+dt; % increase current time
        depthfluxbot=depthfluxbot+qbot*dt; %from moacir ct
        depthevapinf=depthevapinf+qsup*dt; %from moacir ct%cm of water that infiltrates or evaporates
        depthtrasp=depthtrasp+s*dt; %from moacir ct% [] water that traspire (in order to have a flux must be divided by the time and integrated over the depth)
        depthRunoff=depthRunoff+runoff*dt;%from moacir ct
        KK=KK+K*dt; % hydraulic conditivity medium for each min (time step) multiplied for maximum time T (1440 min or 1 day), result in cm day (From Moacir); 
        
        if T(k) == ct %T is the time when I want to save the values
            S(:,k) = depthtrasp; %[cm3 cm-3 day-1] mean water transpired during that day for each layer (From Moacir)
            H(:,k) = h; %[cm] Matric Potential in cm H2O (From Moacir)
            THETA(:,k) = theta; % [cm3 cm-3] soil water content (From Moacir)
            K(:,k)=KK/T; % [cm day-1] Hydraulic conductivit (From Moacir)
            QBOT(:,k)=depthfluxbot; % [cm day-1] water flux at the botton 
            QSUP(:,k) = depthevapinf; %[cm day-1] water evaporated/infiltrated during that day
            Runoff(:,k)=depthRunoff; %[cm day-1] depth water losted by Runnoff

            % Tvl=sum(S)
            k = k+1;
        end
        
   %     fprintf('iterations %g, time step [min] %g\n',niter,dt);
        fprintf('Day [day] %g, Time [min] %g, iterations %g, time step [min] %g\n',T0,ct,niter,dt);
        % adjust step size based on iteration counter
        if dt==dt_
            if niter<4 % <2
                dt_=dt_*4; % *1.25
            elseif niter>8 % >4
                dt_=dt_/4; % / 1.25
            else
                dt_=dt_*1.1; % always increase
            end
        end
        
    elseif stop_flag==2 % failed, try again with smaller step size
        
        dt_ = dt_ /10;
    end
        
end
