# Supplementary material for: Mechanical and Hydric Stress Effects on Maize Root System Development at Different Soil Compaction Levels
Source: Front Plant Sci. 2019 Oct 29;10:1358. doi: 10.3389/fpls.2019.01358 (PMC6833975; doi:10.3389/fpls.2019.01358)
Supplement: Supplementary file 2 [file DataSheet_1.zip › Code_RootBox_MaizePaper_MoacirTuzzindeMoraes_Frontiers/Root_Core.m]

%========================================================================
% Automatically generated
% Modify this file to describe root-soil interactions
%========================================================================
clear all;

p = cell(4,1);

%-----------------------------------------
% Tap root
%-----------------------------------------

% Parameters editable by the GUI [mean, sd]
p{1}.r = [1, 0]; % Initial elongation rate (cm/day)
p{1}.a = [0.2, 0]; % Root radius (cm)  
p{1}.lb = [2, 0]; % Length of basal zone (cm)        
p{1}.la = [15, 0]; % Length of apical zone (cm)                    
p{1}.ln = [1, 0]; % Length between laterals (cm)
p{1}.nob = [150, 0]; % Maximal number of laterals (1)

% Additional parameters (predefined values, not altered by GUI)
p{1}.name = 'Tap root'; % Name of the root type
p{1}.color = [0.5, 0, 0]; % Color of the root (rgb)
type = 1; % Type of tropism (0 plagio-, 1 gravi-, 2 exo-, 3 chemo-/hydrotropism)
N = 3; % Strength of tropism
sigma = 0.1; % Expected change of root tip heading (rad/cm)
p{1}.tropism = [type, N, sigma]; % Root tropism
p{1}.dx = 0.1; % Spatial resolution along root axis (cm)
p{1}.rlt = [Inf, 0]; % Maximal root life time [mean, std] (days)
p{1}.gf = 1; % Type of growth function (1: negative exponential, 2: linear)

% Preset by GUI 
p{1}.theta = [0, 0]; % Insertion angle(rad)
p{1}.successor = [2, 1]; % Laterals [type,probability;type,probability;...]

z0=10; % cm
z1=15; % cm
p{1}.sef = @(x) scaleElongationFun(x,z0,z1); % Scale root elongation funcntion

p{1}.sbpf = @(x) 1; % Scale lateral branching probability function
p{1}.saf = @(x) 1; % Scale lateral branching angle function

%-----------------------------------------
% Laterals 
%-----------------------------------------

% Parameters editable by the GUI [mean, sd]
p{2}.r = [2, 0]; % Initial elongation rate (cm/day)
p{2}.a = [0.1, 0]; % Root radius (cm)  
p{2}.theta = [1.22173, 0]; % Insertion angle (rad)
p{2}.lb = [4, 0]; % Length of basal zone (cm)        
p{2}.la = [5, 0]; % Length of apical zone (cm)                    
p{2}.ln = [2, 0]; % Length between laterals (cm)
p{2}.nob = [7, 0]; % Maximal number of laterals (1)

% Additional parameters (predefined values)
p{2}.name = 'Lateral'; % Name of the root type
p{2}.color = [0, 1, 0]; % Color of the root (rgb)
type = 1; % Type of tropism (0 plagio-, 1 gravi-, 2 exo-, 3 chemo-/hydrotropism)
N = 1; % Strength of tropism
sigma = 0.3; % Expected change of root tip heading (rad/cm)
p{2}.tropism = [type, N, sigma]; % Root tropism
p{2}.dx = 0.25; % Spatial resolution along root axis (cm)
p{2}.rlt = [Inf, 0]; % Maximal root life time [mean, std] (days)
p{2}.gf = 1; % Type of growth function (1: negative exponential, 2: linear)

% Preset by GUI 
p{2}.successor = [3, 1]; % Laterals [type,probability;type,probability;...]

p{2}.sef = @(x) scaleElongationFun(x,z0,z1); % Scale root elongation funcntion

p{2}.sbpf = @(x) 1; % Scale lateral branching probability function
p{2}.saf = @(x) 1; % Scale lateral branching angle function

%-----------------------------------------
% Second order laterals
%-----------------------------------------

% Parameters editable by the GUI
p{3}.r = [1, 0]; % Initial elongation rate (cm/day)
p{3}.a = [0.07, 0]; % Root radius (cm)  
p{3}.theta = [1.22173, 0]; % Insertion angle (rad)
p{3}.la = [2, 0]; % Length of root (cm)                    

% Additional parameters (predefined values)
p{3}.lb = [0, 0]; % Length of basal zone (cm)        
p{3}.ln = [1, 0]; % Length between laterals (cm)
p{3}.nob = [0, 0]; % Maximal number of laterals (1)
p{3}.name = 'Second order lateral'; % Name of the root type
p{3}.color = [0.5, 0.5, 0]; % Color of the root (rgb)
type = 1; % Type of tropism (0 plagio-, 1 gravi-, 2 exo-, 3 chemo-/hydrotropism)
N = 0; % Strength of tropism
sigma = 0.4; % Expected change of root tip heading (rad/cm)
p{3}.tropism = [type, N, sigma]; % Root tropism
p{3}.dx = 0.25; % Spatial resolution along root axis (cm)
p{3}.rlt = [Inf, 0]; % Maximal root life time [mean, std] (days)
p{3}.gf = 1; % Type of growth function (1: negative exponential, 2: linear)

% Preset by GUI 
p{3}.successor = [3, 1]; % Laterals [type,probability;type,probability;...]
p{3}.sef = @(x) 1; % Scale root elongation funcntion
p{3}.sbpf = @(x) 1; % Scale lateral branching probability function
p{3}.saf = @(x) 1; % Scale lateral branching angle function

%-----------------------------------------
% Dicot plant data (editable by the GUI)
%-----------------------------------------

plantingdepth = 3; % (cm)
basal_first = [Inf, 0]; % First occurence [mean, std] (days)
basal_delay = [7, 0]; % Interim time [mean, std] (days)
basal_max = 100; % Maximal number of basal roots (1)

%-----------------------------------------
% Simulation
%-----------------------------------------

% Parameters (editable by the GUI)
simtime = 50;  % simulation time (days)
dt = 1; % temporal resolution, simtime/(intermediate+1) (days) 

% plant pot geometry 
r1=5;
r2=5;
h=100;
pot = @(p) distPot(p,r1,r2,h);

% Initialize
p = completeParameters(p,pot); % it is possible to add a container geometry, see completeParameters  
set(0,'RecursionLimit',5000); % sometimes needed
str0 = createDicotRS(plantingdepth,basal_first,basal_delay,basal_max); % create initial string
N = round(simtime/dt); % number of iterations


str=str0;
% Run simulation
for i = 1 : N

    disp(i);
    str = applyRules(str,dt); % l-system string representing the root system

    %------------------------------------------------------------
    % execute soil model 
    % dependent on the root system (str) at simulation time i*dt
    % see also: getDensity, getSegments, getTotal
    %------------------------------------------------------------
               
    %
    % plant soil interaction takes place using global variables
    %
    % 1. Root tropism (global variables X,Y,Z,C)
    % 2. Scale root elongation (function handle sef)
    % 3. Scale root branching probability (function handle sbpf)
    % 4. Scale insertion angle (function handle saf)
    %
    
    res{i} = str; % save intermediate results

end

%-----------------------------------------
% Visualisation
%-----------------------------------------

figure;
plotTubes(res{end});
X_ = linspace(-r1,r1,100); 
Y_ = linspace(-r1,r1,100);
Z_ = linspace(-h,0,40);
plotDistFunc(pot,X_,Y_,Z_,[0 0 1]); % approximate the pot boundaries
view(3);


%-----------------------------------------
% Example evaluation (uncomment and run)
%-----------------------------------------

% v = zeros();
% for i = 1 : N
%     v(i) = getTotal(res{i},'l'); % or 's' for surface, see getTotal
% end
% figure;
% plot((1:N).*dt,v);
% xlabel('Time (days)');
% ylabel('Root system length (cm)'); 

str0=applyRules(str0,1);
makeMovie('test.avi',str0,50,5);
