# Supplementary material for: Mechanical and Hydric Stress Effects on Maize Root System Development at Different Soil Compaction Levels
Source: Front Plant Sci. 2019 Oct 29;10:1358. doi: 10.3389/fpls.2019.01358 (PMC6833975; doi:10.3389/fpls.2019.01358)
Supplement: Supplementary file 2 [file DataSheet_1.zip › Code_RootBox_MaizePaper_MoacirTuzzindeMoraes_Frontiers/scaleElongationStressRE.m]

function s = scaleElongationStressRE(x)
% scales root elongation based on position and time
%
% x.t is the simulation time
% x.x is the position x(1)..x , x(2)..y, x(3)..z
%
% additionally, you could pass other values (like water saturation) or use global values 
% 
% in this example root growth becomes slower at z0 and stop at z1
%
% s is the scaling of the root elongation rate s
%


global currentStressRE;


z=ceil(abs(x.x(3)));


roottip=x.x;
seedpos=[0; 0; -3];
distance = norm(roottip-seedpos,2);


s = currentStressRE(z);


if s <=0.5

s = s+(distance<7)*0.2; %s = currentStressRE(z)+(distance<7)*0.2;
if s>1
    s=1;
end
end
