# Supplementary material for: Mechanical and Hydric Stress Effects on Maize Root System Development at Different Soil Compaction Levels
Source: Front Plant Sci. 2019 Oct 29;10:1358. doi: 10.3389/fpls.2019.01358 (PMC6833975; doi:10.3389/fpls.2019.01358)
Supplement: Supplementary file 2 [file DataSheet_1.zip › Code_RootBox_MaizePaper_MoacirTuzzindeMoraes_Frontiers/stdejong_Mm.m]

function s = stdejong_Mm(trasp,h,sp,Z,T,T0,R,rad)
%s: is the function that describes the sink term due to the water uptake at the different depths
%
%This term is calculated following the example of de Jong van Lier at
%al (2008).
%de Jong van Lier, Q., van Dam, J. C., Metselaar, K., de Jong,
% R., Duijnisveld, W. H. M., 2008. Macroscopic root water uptake
% distribution using a matric flux potential approach. Vadose Zone
% J. 7 (3), 1065�1078.
%
%h_W              Pressure head at the wilting point
%a                Parameter considered constant with depth
%r0               Mean root radius
%R                Root length density
%Tp               Potential transpiration rate
%M                Matrix flux potential (integral of unsaturated
%                 hydraulic conductivity K)
%M_0              Matrix flux potantial at the root surface (r=r_0)
%Tw               Transpiration rate if M_0=0 (h_0=h_W)

d = T0;
Tp = trasp(d); %[cm day]


h_W = -150; % [m] [From Moacir]
h=h/100; %from [cm] to >>> [m] [From Moacir]

if Tp==0 | sum(R)==0 % | mean(h)<h_W
    s=zeros(1,length(Z));
else
    dz = diff(Z);
    dz = abs(dz(1)); %cm
    
    a = 0.53;
    r0 = rad'; %cm [input, from RootBox]
    r0=r0/100; %m %from [cm] to >>> [m] [From Moacir]
    R=R*10000; %m m-3 %from [cm cm3] to >>> [m m3] [From Moacir]
    rm = (1./(pi.*R')).^(1/2); % [m] rhizosphere radius
    
    rhoz = 4./(r0.^2-a^2.*rm.^2+2.*(rm.^2+r0.^2).*log(a.*rm./r0)); % [m2] reduction function (eq. [24] dejong van lier 2008)
    rhoz(find(isnan(rhoz)))=0;
    
%    check=a.*rm./r0;
    
    
    %PROBLEM if a.*rm./r0<1 rhoz become negative (no sense), This problem
    %occur if I have high value of R or high value of r0
    %so if I have a maximum r0 of 0.1 cm the max root density that I can use is R = 8 cm/cm3
    %the de jong water sterss function work well for low values of r0 and R
    
    %[From Moacir...
    %For take the Matric flux potential in [m2/day] use the Ksat in [m/day], h in [m], and alpha in [m];
    %for this reason the Ksat is divided by 100 [from cm/day, to m/day], 
    %and alpha too is divided by 100 for convert from cm to m;...]   

    for i=1:10 %layers is from Moacir, this is for profile descritization, layers
        KA(i).K= @(hh)(sp(1).Ksat/100).*(1./(1+((sp(1).alpha*100).*abs(hh)).^sp(1).n).^sp(1).m).^(1/2).*(1-(1-(1./(1+((sp(1).alpha*100).*abs(hh)).^sp(1).n).^sp(1).m).^(1/sp(1).m)).^sp(1).m).^2; %from Moacir (j)ver abs(hh(..
    end
    for i=11:20
        KA(i).K= @(hh)(sp(11).Ksat/100).*(1./(1+((sp(11).alpha*100).*abs(hh)).^sp(11).n).^sp(11).m).^(1/2).*(1-(1-(1./(1+((sp(11).alpha*100).*abs(hh)).^sp(11).n).^sp(11).m).^(1/sp(11).m)).^sp(11).m).^2; %from Moacir (j)ver abs(hh(..
    end
    for i=21:30
        KA(i).K= @(hh)(sp(21).Ksat/100).*(1./(1+((sp(21).alpha*100)*abs(hh)).^sp(21).n).^sp(21).m).^(1/2).*(1-(1-(1./(1+((sp(21).alpha*100).*abs(hh)).^sp(21).n).^sp(21).m).^(1/sp(21).m)).^sp(21).m).^2; %from Moacir (j)ver abs(hh(..
    end
    for i=31:40
        KA(i).K= @(hh)(sp(31).Ksat/100).*(1./(1+((sp(31).alpha*100)*abs(hh)).^sp(31).n).^sp(31).m).^(1/2).*(1-(1-(1./(1+((sp(31).alpha*100).*abs(hh)).^sp(31).n).^sp(31).m).^(1/sp(31).m)).^sp(31).m).^2; %from Moacir (j)ver abs(hh(..
    end
    for i=41:50
        KA(i).K= @(hh)(sp(45).Ksat/100).*(1./(1+((sp(45).alpha*100)*abs(hh)).^sp(45).n).^sp(45).m).^(1/2).*(1-(1-(1./(1+((sp(45).alpha*100).*abs(hh)).^sp(45).n).^sp(45).m).^(1/sp(45).m)).^sp(45).m).^2; %from Moacir (j)ver abs(hh(..
    end
    for i=51:60
        KA(i).K= @(hh)(sp(55).Ksat/100).*(1./(1+((sp(55).alpha*100)*abs(hh)).^sp(55).n).^sp(55).m).^(1/2).*(1-(1-(1./(1+((sp(55).alpha*100).*abs(hh)).^sp(55).n).^sp(55).m).^(1/sp(55).m)).^sp(55).m).^2; %from Moacir (j)ver abs(hh(..
    end
    for i=61:70
        KA(i).K= @(hh)(sp(65).Ksat/100).*(1./(1+((sp(65).alpha*100)*abs(hh)).^sp(65).n).^sp(65).m).^(1/2).*(1-(1-(1./(1+((sp(65).alpha*100).*abs(hh)).^sp(65).n).^sp(65).m).^(1/sp(65).m)).^sp(65).m).^2; %from Moacir (j)ver abs(hh(..
    end
    for i=71:80
        KA(i).K= @(hh)(sp(75).Ksat/100).*(1./(1+((sp(75).alpha*100)*abs(hh)).^sp(75).n).^sp(21).m).^(1/2).*(1-(1-(1./(1+((sp(75).alpha*100).*abs(hh)).^sp(75).n).^sp(75).m).^(1/sp(75).m)).^sp(75).m).^2; %from Moacir (j)ver abs(hh(..
    end
    for i=81:90
        KA(i).K= @(hh)(sp(85).Ksat/100).*(1./(1+((sp(85).alpha*100)*abs(hh)).^sp(85).n).^sp(85).m).^(1/2).*(1-(1-(1./(1+((sp(85).alpha*100).*abs(hh)).^sp(85).n).^sp(85).m).^(1/sp(85).m)).^sp(85).m).^2; %from Moacir (j)ver abs(hh(..
    end
    for i=91:100
        KA(i).K= @(hh)(sp(95).Ksat/100).*(1./(1+((sp(95).alpha*100)*abs(hh)).^sp(95).n).^sp(95).m).^(1/2).*(1-(1-(1./(1+((sp(95).alpha*100).*abs(hh)).^sp(95).n).^sp(95).m).^(1/sp(95).m)).^sp(95).m).^2; %from Moacir (j)ver abs(hh(..
    end       
    
    M =[];
    
    
    for i=1:length(h)
        
        
        M(i) = integral(KA(i).K,abs(h(i)),abs(h_W),'AbsTol',1e-8);  % [m2 day]
        
    end
    
    
    
    Tw = (sum(rhoz.*M*dz)); % [cm/day] this is the transpiration rate achieved with lowest possible M_0 (M_0=0)
    
    if Tw<=Tp %(was Tw<Tp, now is Tw<=Tp, From Moacir) if Tw is lower than the potential tranpiration Tp then there is water stress and the condition  M_0=0 is accepted
        s = rhoz.*M; %[m3/m3/day] 
        
    else %%if Tw is larger than the potential tranpiration Tp, there is no water stress and M_0 must be calculated
        
        M_0=(sum(rhoz.*M)-Tp/dz)/sum(rhoz);
        
        rhoz(find(M_0>M))=0; %this is order to avoid the water release from root to soil
        M_0=(sum(rhoz.*M)-Tp/dz)/sum(rhoz);
        s = rhoz.*(M-M_0);
        
        rhoz(find(M_0>M))=0; %two times in order to not have any more negative s (hopefully)
        M_0=(sum(rhoz.*M)-Tp/dz)/sum(rhoz);    
        s = rhoz.*(M-M_0);
        

while find(s<-0.00001)
    
        rhoz(find(M_0>M))=0; %two times in order to not have any more negative s (hopefully)
        M_0=(sum(rhoz.*M)-Tp/dz)/sum(rhoz);
        s = rhoz.*(M-M_0);
end
    end
end
s=(s/T)'; %from [m3/m3/day] to >>> [m3/m3/min], and  is the same than [cm3/cm3/min]
end
