# Supplementary material for: Mechanical and Hydric Stress Effects on Maize Root System Development at Different Soil Compaction Levels
Source: Front Plant Sci. 2019 Oct 29;10:1358. doi: 10.3389/fpls.2019.01358 (PMC6833975; doi:10.3389/fpls.2019.01358)
Supplement: Supplementary file 2 [file DataSheet_1.zip › Code_RootBox_MaizePaper_MoacirTuzzindeMoraes_Frontiers/strength_function.m]

%function []=strength_function()
%[SPR,H,StressRE]=strength_function()
%code for Strength function for Root Elongation

clear all

tic
hh=16001;
for ii=1:hh
    SPR(ii,:)=linspace(0,15,31);
end


for ii=1:length(SPR)
    H(:,ii)=linspace(0,-16000,hh)';
end


%% Matric potential for root elongation
sH.h0 = -0.1; % Matric Potential, cm H2O
sH.h1 = -1; % Matric Potential, cm H2O
sH.h2 = -60; % Matric Potential, cm H2O
sH.h3 = -100; % Matric Potential, cm H2O
sH.h4 = -10000; %  Matric Potential, cm H2O
%%

%% code for Root Elongation stress function
% code for root elongation stress by matric potential
%  StressSPR=exp(-0.4325*SPR);


for i=1:length(SPR(1,:));
    
    fprintf('stressRE %g/%g\n',i,length(SPR(1,:)));
    
    for j=1:length(H(:,1));
        % tic
        
        
        StressSPR1(j,i)=exp(-0.4325*SPR(j,i));
        StressSPR2(j,i)=exp(-0.30*SPR(j,i));
        
        if H(j,i)>=sH.h1 %no growth, poor aeration
            StressH(j,i) = 0;
        end
        
        if H(j,i)<sH.h1 && H(j,i)>=sH.h2 %became increase the root growth for potential from -1 to -60 cm H2O, linear increased
            StressH(j,i)= (sH.h1-H(j,i))./(sH.h1-sH.h2);
        end
        
        if   H(j,i)<=sH.h2 && H(j,i)>=sH.h3 %maximum root growth for potential from -60 to -100 cm H2O;
            StressH(j,i) = 1;
        end
        
        if H(j,i)<sH.h3 &&   H(j,i)>=sH.h4 %became linear decrease the root growth for potential from -1 kPa to -1 MPa, linear increased
            StressH(j,i) = (H(j,i)-sH.h4)/(sH.h3-sH.h4);
        end
        if H(j,i)<sH.h4  %no growth, there is no water for root elongation, potential >1 MPa;
            StressH(j,i)=0;
        end
        
        StressRE1(j,i)= StressSPR1(j,i).*abs(StressH(j,i));
        StressRE2(j,i)= StressSPR2(j,i).*abs(StressH(j,i));
        
        
    end
    toc
end

createfigureSPR2(linspace(0,15,31),[StressSPR1(1,:);StressSPR2(1,:)])


createfigurestrength(abs(H(:,1)),SPR(1,:),StressRE2');
ylim([0 10]);
    fig = gcf;
    fig.PaperUnits = 'centimeters';
    fig.PaperPosition = [2 2 25 10];
    fig.PaperPositionMode = 'manual';
saveas(gcf,'strength_function.png');
%end
