# Supplementary material for: Mechanical and Hydric Stress Effects on Maize Root System Development at Different Soil Compaction Levels
Source: Front Plant Sci. 2019 Oct 29;10:1358. doi: 10.3389/fpls.2019.01358 (PMC6833975; doi:10.3389/fpls.2019.01358)
Supplement: Supplementary file 2 [file DataSheet_1.zip › Code_RootBox_MaizePaper_MoacirTuzzindeMoraes_Frontiers/vanGenuchtenLayers.m]

function [C,K,theta] = vanGenuchtenLayers(h,sp) 
% vanGenuchten: Van Genuchten Mualem model for unsaturated soil 
%
% van Genuchten, M.Th., 1980. A closed-form equation for predicting the   
% hydraulic conductivity of unsaturated soils. Soil Sci. Soc. Am. J. 44,  
% 892898.   
%
% h             Pressure head ()
% sp            Soil parameters
% sp.alpha   
% sp.theta_S    Water content at saturation ( = porosity)
% sp.theta_R    Residual water content (defined as the water
%               content for which the gradient d\theta/dh becomes zero)
%               Can also be considered as the water content at the wilting
%               point.
% sp.n       
% sp.m          = 1-1/n
% sp.Ksat       Hydraulic conductivity in saturated conditions
% C             Specific moisture storage
% K             Hydraulic conductivity
% theta         Volumetric moisture content
%
%
%

h = min(h,0);

D=length(sp); %from Moacir
 
for j=1:D %from Moacir
    
% fprintf('layer %g/%\n',j,D); %from Moacir
    %sp(j); %from Moacir
 % Compute the volumetric moisture content (Eqn 21)
thetaA = (sp(j).theta_S-sp(j).theta_R)./(1+(sp(j).alpha.*abs(h(j))).^sp(j).n).^sp(j).m+sp(j).theta_R; %from Moacir (j)
thetaB(j,j)=thetaA; %from Moacir
theta=sum(thetaB); %from Moacir
theta=theta'; %from Moacir


% Compute the effective saturation (dimensionless water content, Eqn 2)
SeA= ((theta(j)-sp(j).theta_R)./(sp(j).theta_S-sp(j).theta_R)); %from Moacir (j)
SeB(j,j)=SeA; %from Moacir
Se=sum(SeB); %from Moacir
Se=Se'; %from Moacir
%sp(j); %from Moacir

  
% Compute the hydraulic conductivity (Eqn 8)
KA= sp(j).Ksat.*Se(j).^(1/2).*(1-(1-Se(j).^(1/sp(j).m)).^sp(j).m).^2; %from Moacir (j)
KB(j,j)=KA; %from Moacir
K=sum(KB); %from Moacir
K=K'; %from Moacir
%sp(j); %from Moacir

% Compute the specific moisture storage
CA = -sp(j).alpha.*sp(j).n.*sign(h(j)).*(1/sp(j).n-1).*(sp(j).alpha.*abs(h(j))).^(sp(j).n-1).*...
    (sp(j).theta_R-sp(j).theta_S).*((sp(j).alpha.*abs(h(j))).^sp(j).n + 1).^(1/sp(j).n-2); %from Moacir (j)
      
CB(j,j)=CA; %from Moacir
C=sum(CB); %from Moacir
C=C'; %from Moacir
%sp(j); %from Moacir
%  toc
end%from moacir 

end %from Moacir
