# Supplementary material for: Mechanical and Hydric Stress Effects on Maize Root System Development at Different Soil Compaction Levels
Source: Front Plant Sci. 2019 Oct 29;10:1358. doi: 10.3389/fpls.2019.01358 (PMC6833975; doi:10.3389/fpls.2019.01358)
Supplement: Supplementary file 2 [file DataSheet_1.zip › Code_RootBox_MaizePaper_MoacirTuzzindeMoraes_Frontiers/vanGenuchtenTop.m]

function [C,K,theta] = vanGenuchtenTop(h,sp)
% vanGenuchten: Van Genuchten Mualem model for unsaturated soil 
%
% van Genuchten, M.Th., 1980. A closed-form equation for predicting the   
% hydraulic conductivity of unsaturated soils. Soil Sci. Soc. Am. J. 44,  
% 892898.   
%
% h             Pressure head ()
% sp            Soil parameters
% sp.alpha   
% sp.theta_S    Water content at saturation ( = porosity)
% sp.theta_R    Residual water content (defined as the water
%               content for which the gradient d\theta/dh becomes zero)
%               Can also be considered as the water content at the wilting
%               point.
% sp.n       
% sp.m          = 1-1/n
% sp.Ksat       Hydraulic conductivity in saturated conditions
% C             Specific moisture storage
% K             Hydraulic conductivity
% theta         Volumetric moisture content
%
%
%
h = min(h,0);


% Compute the volumetric moisture content (Eqn 21)
theta = (sp.theta_S-sp.theta_R)./(1+(sp.alpha.*abs(h)).^sp.n).^sp.m+sp.theta_R;

% Compute the effective saturation (dimensionless water content, Eqn 2)
Se = ((theta-sp.theta_R)./(sp.theta_S-sp.theta_R));

% Compute the hydraulic conductivity (Eqn 8)
K = sp.Ksat.*Se.^(1/2).*(1-(1-Se.^(1/sp.m)).^sp.m).^2;

% Compute the specific moisture storage
C = -sp.alpha.*sp.n.*sign(h).*(1/sp.n-1).*(sp.alpha.*abs(h)).^(sp.n-1).*...
    (sp.theta_R-sp.theta_S).*((sp.alpha.*abs(h)).^sp.n + 1).^(1/sp.n-2);
