# Supplementary material for: Mechanical and Hydric Stress Effects on Maize Root System Development at Different Soil Compaction Levels
Source: Front Plant Sci. 2019 Oct 29;10:1358. doi: 10.3389/fpls.2019.01358 (PMC6833975; doi:10.3389/fpls.2019.01358)
Supplement: Supplementary file 4 [file DataSheet_3.zip]

Archive with 2 entries (2 files):
- results_No-Tillage_Maize_Root_Growth.mat
- results_No-Tillage_Maize_Root_Growth[nostress].mat
